# Supplementary material for: Effectiveness of interactive dashboards as audit and feedback tools in primary care: A systematic review
Source: PLoS One. 2025 Jun 27;20(6):e0327350. doi: 10.1371/journal.pone.0327350 (PMC12204514; doi:10.1371/journal.pone.0327350)
Supplement: S5 Table — (XLSX) [file pone.0327350.s005.xlsx]

## Sheet: Exclusion_Fulltext
Author	Year	Title	Reason for exclusion
Aghlmandi	2023	Effect of Antibiotic Prescription Audit and Feedback on Antibiotic Prescribing in Primary Care A Randomized Clinical Trial	no A&F dashboard (feedback report only)
Anell	2024	Access to automated comparative feedback reports in primary care - a study of intensity of use and relationship with clinical performance among Swedish primary care practices	control group with dashboard
Sussman	2018	Quality Improvement and Personalization for Statins: the QUIPS Quality Improvement Randomized Trial of Veterans’ Primary Care Statin Use	no A&F dashboard (feedback report only)
Bailie	2004	A multifaceted health-service intervention in remote aboriginal communities: 3-year follow-up of the impact on diabetes care	no A&F dashboard (feedback report only)
Baker	2001	A Web-based diabetes care management support system	uncontrolled study
Balas	1996	An expert system for performance-based direct delivery of published clinical evidence	no A&F dashboard (feedback report only)
Balasubramanian	2022	Improving Delivery of Cardiovascular Disease Preventive Services in Small-to-Medium Primary Care Practices	no interactive A&F dashboard
Barlow	2013	Improving management of type 2 diabetes - findings of the Type2Care clinical audit	no A&F dashboard (feedback report only)
Biezen	2021	Evaluating the implementation of a pilot quality improvement program to support appropriate antimicrobial prescribing in general practice	uncontrolled study
Billue	2012	Medication intensification in diabetes in rural primary care: A cluster-randomised effectiveness trial	no A&F dashboard (feedback report only)
Bogers	2021	Rationale, design and initial results of an educational intervention to improve provider- initiated HIV testing in primary care	no A&F dashboard (feedback in group session)
Bonevski	1999	Randomized Controlled Trial of a Computer Strategy to Increase General Practitioner Preventive Care	control group with dashboard
Bonney	2023	Randomised trial of general practitioner online education for prescribing and test ordering	no feedback
Bots	2020	A learning healthcare system improves cardiovascular risk management: Results from the Utrecht cardiovascular cohort initiative	conference abstract
Brunström	2020	Association of Physician Education and Feedback on Hypertension Management With Patient Blood Pressure and Hypertension Control	no A&F dashboard (feedback report only)
Carroll	2018	Effect of 2 Clinical Decision Support Strategies on Chronic Kidney Disease Outcomes in Primary Care: A Cluster Randomized Trial	control group with dashboard
Caruso	2007	Improving quality of care for urban older people with diabetes mellitus and cardiovascular disease	no A&F dashboard (feedback report only)
Chang	2020	Effect of a computer network-based feedback program on antibiotic prescription rates of primary care physicians: a cluster randomized crossover-controlled trial	no interactive A&F dashboard
Chen	2018	Low-Burden strategies to promote smoking cessation treatment among patients with serious mental illness	no GPs (uncontrolled study)
Clark-Randall	2020	A study evaluating variation in radiology orders within a large primary care network and the effect of peer-comparison feedback on ordering trends	conference abstract
Cleveringa	2010	Diabetes Care Protocol: Effects on patient-important outcomes. A cluster randomized, non-inferiority trial in primary care	no A&F dashboard (feedback report only)
Coma	2019	Effectiveness of electronic point-of-care reminders versus monthly feedback to improve adherence to 10 clinical recommendations in primary care: a cluster randomized clinical trial	no A&F dashboard (feedback report only)
Cossio	2014	Improving the use of lipid lowering treatment in primary prevention: A randomized clinical trial	conference abstract
Cox	2020	Integrated Management Program Advancing Community Treatment of Atrial Fibrillation (IMPACT-AF): a cluster randomized trial of a computerized clinical decision support tool	no A&F dashboard (clinical decision support only)
Cox	2020	Lessons learned from integrated management program advancing community treatment of atrial fibrillation (impact-AF): A pragmatic clinical trial of computerized decision support in primary healthcare	conference abstract
Cruz	2019	Improving Adherence to Clinical Pathways Through Natural Language Processing on Electronic Medical Records	uncontrolled study
Curtis	2021	Evaluating the impact of a very low-cost intervention to increase practices’ engagement with data and change prescribing behaviour: a randomized trial in English primary care	control group with dashboard
Davidson	2023	A multimodal intervention to decrease inappropriate outpatient antibiotic prescribing for upper respiratory tract infections in a large integrated healthcare system	uncontrolled study
De Lusignan	2002	Does feedback improve the quality of computerized medical records in primary care?	no A&F dashboard (feedback report only)
De Lusignan	2007	An educational intervention; involving feedback of routinely collected computer data, to improve cardiovascular disease management in UK primary care	uncontrolled study
Dugdale	2022	Association Between a Population Health Intervention and Hypertension Control	no interactive A&F dashboard
Estrada	2011	A web-based diabetes intervention for physician: A cluster-randomized effectiveness trial	no A&F dashboard (feedback report only)
Fàbregas	2014	Effectiveness of an intervention designed to optimize statins use: a primary prevention randomized clinical trial	study protocol
Fernández-Urrusuno	2020	Successful improvement of antibiotic prescribing at Primary Care in Andalusia following the implementation of an antimicrobial guide through multifaceted interventions: An interrupted time-series analysis	uncontrolled study
Fried	2017	Effect of the Tool to Reduce Inappropriate Medications on Medication Communication and Deprescribing	no A&F dashboard (feedback report only)
Goldfracht	2011	Twelve-year follow-up of a population-based primary care diabetes program in Israel	no A&F dashboard (feedback report only)
Grigoryan	2021	Case-based audit and feedback around a decision aid improved antibiotic choice and duration for uncomplicated cystitis in primary care clinics	no A&F dashboard (feedback by phone or in person)
Guzek	2009	Improving diabetes care using a multitiered quality improvement model	no A&F dashboard (feedback report only)
Hemkens	2017	Personalized prescription feedback using routinely collected data to reduce antibiotic use in primary care: a randomized clinical trial	no A&F dashboard (feedback report only)
Hirsch	2002	A multifaceted intervention in support of diabetes treatment guidelines: A cont trial	no A&F dashboard (feedback report only)
Holt	2017	Automated Software System to Promote Anticoagulation and Reduce Stroke Risk	no feedback (clinical decision support only)
Hunt	2009	The impact of a physician-directed health information technology system on diabetes outcomes in primary care: a pre- and post-implementation study	uncontrolled study
Jeffries	2020	Understanding the utilisation of a novel interactive electronic medication safety dashboard in general practice: a mixed methods study	uncontrolled study
Jones	2019	Detection and management of chronic kidney disease and diabetes with e-technology based intervention: Analysis of the chronic disease early detection and improved management in primary care project (CD IMPACT]	conference abstract
Jones	2020	Sustainability of an electronic technology based intervention in general practice to improve the detection and management of the interrelated chronic vascular diseases	conference abstract
Jung	2020	ICT-based adherence monitoring in kidney transplant recipients: a randomized controlled trial	no GPs
Kassamali	2019	Apples and oranges: Comparing toolkits to track antimicrobial prescribing in ambulatory care settings	conference abstract
Kowitt	2022	A Heart Healthy Intervention Improved Tobacco Screening Rates and Cessation Support in Primary Care Practices	no interactive A&F dashboard
Lee	2023	Integrating Alcohol-Related Prevention and Treatment into Primary Care: A Cluster Randomized Implementation Trial	no A&F dashboard (feedback in Plan-Do-Check-Adjust meetings)
Lesluis	2018	Rheumatologists' guideline adherence in rheumatoid arthritis: A randomised controlled study on electronic decision support, education and feedback	no GPs
Liberman	2018	Early impact of a technology solution to transform care for cardiometabolic conditions: Physician experience and patient-centered outcomes	conference abstract
Liyanage	2020	Near Real Time Feedback of Seasonal Influenza Vaccination and Virological Sampling: Dashboard Utilisation in a Primary Care Sentinel Network	uncontrolled study
Lo-Ciganic	2011	Implementing the chronic care model in primary care: Influence of clinical outcomes of care	conference abstract
Loo	2011	Electronic Medical Record Reminders and Panel Management to Improve Primary Care of Elderly Patients	no feedback (clinical decision support only)
Mabotuwana	2010	ChronoMedIt - A computational quality audit framework for better management of patients with chronic conditions	uncontrolled study
Mann	2020	Impact of Clinical Decision Support on Antibiotic Prescribing for Acute Respiratory Infections: a Cluster Randomized Implementation Trial	no feedback (clinical decision support only)
McMenamin	2011	Patient Dashboard: the use of a colour-coded computerised clinical reminder in Whanganui regional general practices	uncontrolled study
Miek	2018	Optimizing standards of care of heart failure in general practice. Results of the OSCAR-HF pilot study	no A&F dashboard (feedback report only)
Mitchell	2004	Using electronic patient records to inform strategic decision making in primary care	no A&F dashboard (feedback report only)
Morgan	2019	A national intervention to reduce imaging for low back pain by general practitioners: a retrospective economic program evaluation using Medicare Benefits Schedule data	no A&F dashboard (feedback report only)
Mosa	2022	Impacting Management of Chronic Kidney Disease Through Primary Care Practice Audits: A Quality Improvement Study	uncontrolled study
O'Brien	2022	Development of a novel clinical decision support tool for diabetes prevention and feasibility of its implementation in primary care	uncontrolled study
Orchard	2020	Atrial fibrillation screen, management and guideline recommended therapy (AF SMART II) in the rural primary care setting: EHealth tools to support all stages of screening	no A&F dashboard (feedback report only)
Palin	2020	Developing the infrastructure to support the optimisation of antibiotic prescribing using the learning healthcare system to improve healthcare services in the provision of primary care in England	development of a dashboard
Pape	2011	Team-Based Care Approach to Cholesterol Management in Diabetes Mellitus	no interactive A&F dashboard
Patel	2018	Effect of an Automated Patient Dashboard Using Active Choice and Peer Comparison Performance Feedback to Physicians on Statin Prescribing: The PRESCRIBE Cluster Randomized Clinical Trial	no A&F dashboard (feedback report only)
Patel	2023	The Design & Evaluation of an Information Visualization to Improve the Efficiency & Understanding of Patient Health State	conference abstract
Peek	2020	Evaluation of a pharmacist-led actionable audit and feedback intervention for improving medication safety in UK primary care: An interrupted time series analysis	uncontrolled study
Pefanis	2015	EMAP: CKD-electronic diagnosis and management assistance to primary care in chronic kidney disease improves identification of at-risk patients, testing, diagnosis and the management of CKD	conference abstract
Pefanis	2018	eMAP: CKD: electronic diagnosis and management assistance to primary care in chronic kidney disease	uncontrolled study
Qiu	2017	Optimizing atrial fibrillation management in primary care by utilizing an electronic medical record (EMR) dashboard for population health management	FT not found
Rollman	2002	A randomized trial using computerized decision support to improve treatment of major depression in primary care	no A&F dashboard (no dashboard at all, all groups received feedback)
Salanitro	2010	A cluster-randomized trial of a web-based physician intervention to improve diabetes care	conference abstract
Schroll	2012	The danish model for improvement of diabetes care in general practice: impact of automated collection and feedback of patient data	uncontrolled study
Shen	2018	Web-Based Just-in-Time Information and Feedback on Antibiotic Use for Village Doctors in Rural Anhui, China: Randomized Controlled Trial	no interactive A&F dashboard
Soucy	2024	Evaluation of an automated feedback intervention to improve antibiotic prescribing among primary care physicians (OPEN Stewardship): a multinational controlled interrupted time-series study	no A&F dashboard (feedback report only)
Thomas	2007	Use of a registry-generated audit, feedback, and patient reminder intervention in an internal medicine resident clinic—a randomized trial	no GPs
Trinh	2018	Improving adherence to hepatitis C screening guidelines	no A&F dashboard
Tsang	2021	Mixed methods evaluation of a computerised audit and feedback dashboard to improve patient safety through targeting acute kidney injury (AKI) in primary care	uncontrolled study
Tsimihodimos	2015	Effects of benchmarking on the quality of type 2 diabetes care: results of the OPTIMISE (Optimal Type 2 Diabetes Management Including Benchmarking and Standard Treatment) study in Greece	no A&F dashboard (feedback report only)
Turner	2018	Implementation of the Chronic Care Model to Reduce Disparities in Hypertension Control: Benefits Take Time	uncontrolled study
Twohig	2019	Clinician dashboard views and improvement in preventative health outcome measures: a retrospective analysis	uncontrolled study
Valles-Fernandez	2009	A quality improvement plan for hypertension control: the INCOTECA Project (INterventions for COntrol of hyperTEnsion in CAtalonia)	study protocol
Wells	2008	Integrated electronic decision support increases cardiovascular disease risk assessment four fold in routine primary care practice	uncontrolled study
Willis	2020	An adaptable implementation package targeting evidence-based indicators in primary care: A pragmatic cluster-randomised evaluation	no A&F dashboard (feedback report only)
Yan	2022	Evaluating the Impact of a Point-of-Care Cardiometabolic Clinical Decision Support Tool on Clinical Efficiency Using Electronic Health Record Audit Log Data: Algorithm Development and Validation	A&F dashboard with only individual patient data (no performance summaries)
Zhou	2011	Improving population care with an integrated electronic panel support tool	uncontrolled study

## Sheet: Exclusion_Title_Abstract
First Author	Year	Titel	Reason for exclusion
	1997	Small physician practice tracks outcomes of diabetes care, revamps based on results	not relevant
	1998	Proceedings - 1998 Australasian Computer Human Interaction Conference, OzCHI 1998	not relevant
	2000	Decision-analysis software gives hospitals edge in physician performance monitoring	not relevant
	2002	Poor record keeping leads to drug errors	not relevant
	2003	Medical practice and education: Impact of new technology	not relevant
	2004	NHS IT plans to be investigated by National Audit Office	not relevant
	2004	Achieving effective cardiac care	not relevant
	2005	Engage GPs in the IT process	not relevant
	2006	MIPRO 2006 - 29th International Convention: Computers in Education, CE	not relevant
	2006	MIPRO 2006 - 29th International Convention: Computers in Technical Systems and Intelligent Systems, CTS and CIS	not relevant
	2006	MIPRO 2006 - 29th International Convention: Digital Economy - 3rd ALADIN, Information Systems Security and Business Intelligence Systems	not relevant
	2006	MIPRO 2006 - 29th International Convention: Telecommunications and Information, CTI	not relevant
	2006	MIPRO 2006 - 29th International Convention: Microelectronics, Electronics and Electronic Technologies, MEET, Hypermedia and Grid Systems HGS	not relevant
	2012	Abstracts from the 35th Annual Meeting of the Society of General Internal Medicine, SGIM 2012	not relevant
	2013	Singapore Health and Biomedical Congress, SHBC 2013	not relevant
	2015	UK data suggest wide variation in GP prescribing safety	not relevant
	2016	APPD 2016 Research Abstracts	not relevant
	2016	CEUR Workshop Proceedings	not relevant
	2017	Proceedings - IEEE Symposium on Computer-Based Medical Systems	not relevant
	2019	BJGP Research Conference 2019	not relevant
	2019	Research on multimorbidity in primary care. Selected abstracts from the EGPRN meeting in Tampere, Finland, 9-12 May 2019 All abstracts of the conference can be found at the EGPRN website: www.egprn.org/page/conference-abstracts	not relevant
	2020	General Practice and the Community: Research on health service, quality improvements and training. Selected abstracts from the EGPRN Meeting in Vigo, Spain, 17-20 October 2019 Abstracts	not relevant
M. C. Aalsma	2018	Physician Intervention to Positive Depression Screens Among Adolescents in Primary Care	not relevant
E. Aaviksoo	2021	Analytical platform for employee health management	not relevant
E. Abbas	2014	G169(P) Systematic Review of a series of Child Protection audits	not relevant
M. Abbasi	2018	2018 Annual Scientific Meeting	not relevant
J. Abdulcadir	2020	In Vivo Imaging-Based 3-Dimensional Pelvic Prototype Models to Improve Education Regarding Sexual Anatomy and Physiology	not relevant
V. Abedi	2022	Editorial: Machine Learning in Action: Stroke Diagnosis and Outcome Prediction	not relevant
L. Abhyankar	2022	American Geriatrics Society 2022 Annual Scientific Meeting	not relevant
S. Abidi	2018	Diabetes-Related Behavior Change Knowledge Transfer to Primary Care Practitioners and Patients: Implementation and Evaluation of a Digital Health Platform	not relevant
J. K. Aboagye	2021	Audit and Feedback to Surgery Interns and Residents on Prescribing Risk-Appropriate Venous Thromboembolism Prophylaxis	not relevant
S. Abou Sherif	2021	Abstracts of the RCPsych Virtual International Congress 2021, 21-24 June	not relevant
S. Abraham	2021	A Clinical Audit on Diagnosis and Management of Hypopituitarism in Scarborough General Hospital	not relevant
H. Abtahi	2023	Development and evaluation of a mobile-based asthma clinical decision support system to enhance evidence-based patient management in primary care	not relevant
A. M. Abu Dabrh	2016	Proficiency in identifying, managing and communicating medical errors: feasibility and validity study assessing two core competencies	not relevant
K. Abu Khader	2019	Abstracts of Oral Presentations	not relevant
A. Abubaker	2016	Use of Constant Reminders Through Electronic Health Record After an Initial Educational Session to Decrease Inappropriate Antibiotic Prescriptions for Asymptomatic Bacteriuria	not relevant
T. Abunada	2018	Anaphylaxis triggers in a large tertiary care hospital in Qatar: a retrospective study	not relevant
A. Aburayya	2020	An investigation of factors affecting patients waiting time in primary health care centers: An assessment study in Dubai	not relevant
A. S. Abuzour	2024	A qualitative exploration of barriers to efficient and effective structured medication reviews in primary care: Findings from the DynAIRx study	not relevant
A. Acharya	2017	Medical care providers' perspectives on dental information needs in electronic health records	not relevant
K. R. Acharya	2024	An Evaluation of the Impact of an OPEN Stewardship Generated Feedback Intervention on Antibiotic Prescribing among Primary Care Veterinarians in Canada and Israel	not relevant
P. Acharya	2018	Routine GI endoscopy	not relevant
S. Ackerman	2014	“Have you thought about sending that as an econsult?”: Primary care providers' experiences with electronic consultations at an academic medical center	not relevant
G. Acland	2015	Poster & Podium Poster Abstracts	not relevant
Actrn	2011	Prescribing Data in General Practice Demonstration Project	not relevant
Actrn	2011	Evidence-based care of people with suspected cognitive impairment (or dementia) in general practice: a cluster randomised control trial	not relevant
Actrn	2011	Treatment of Cardiovascular Risk in Primary Care with Electronic Decision Support- The TORPEDO study	not relevant
Actrn	2012	General practitioner documentation of dementia diagnosis: a randomized controlled trial using the interventions of education and audit feedback	not relevant
Actrn	2013	Improving access to psychological services for people with cancer: a randomised controlled trial of an interactive web-based intervention (CancerCope)	not relevant
Actrn	2014	Preventing complications in people with type 2 diabetes by using new technologies to optimise self-management	not relevant
Actrn	2016	INtegrated combination Therapy, Electronic General practice support tool, phaRmacy led intervention And combination Therapy Evaluation (INTEGRATE): an integrated general practice and pharmacy-based intervention to promote the prescription and use of appropriate preventive medications among individuals at high cardiovascular risk	not relevant
Actrn	2017	Optimising primary care management of knee osteoarthritis: the PARTNER project	not relevant
Actrn	2017	Link-me: a randomised controlled trial of a systematic model of stepped mental health care in general practice	not relevant
Actrn	2018	Evaluation of a community pharmacist-led minor ailments service in collaboration with general practitioners: a cluster randomised controlled trial	not relevant
Actrn	2018	The OPTIMISE project: collaborative improvement of primary health care delivery to the Australian refugee community	not relevant
Actrn	2018	Vitamin D supplementation to prevent acute respiratory infections among Indigenous children in the Northern Territory: a randomised controlled trial	not relevant
Actrn	2018	Human Papillomavirus (HPV) self-sampling among un- and under-screened Maori, Pacific and Asian women: a randomised controlled community trial to examine the effect of self-sampling on participation in cervical-cancer screening	not relevant
Actrn	2019	Improving care by faster risk-stratification of patients with possible heart attacks in the emergency department using point-of-care blood biomarker measurements	not relevant
Actrn	2020	SMARTscreen: a randomised controlled trial to measure the impact of SMS messages sent to patients from their general practice on participation in the National Bowel Cancer Screening Program	not relevant
Actrn	2020	Clinical and Healthcare Improvement through My Health Record usage and Education in General Practice â€“ The CHIME-GP Study	not relevant
Actrn	2020	Future Health Today: a cluster randomised controlled trial of quality improvement activities in general practice	not relevant
Actrn	2020	Providing therapy with dose administration aids and existing cardiovascular medicines - Pilot	not relevant
Actrn	2020	Post-operative physiotherapy provided by Allied Health Assistants for Patients with Hip Fracture	not relevant
Actrn	2021	Integrating a digital mental health screening tool for youth into primary care	not relevant
Actrn	2021	Implementation of a guideline-based cardiovascular risk assessment and decision aid tool for General Practice (CHAT-GP)	not relevant
Actrn	2021	The impact of the HIRAID emergency nursing program on patient and hospital outcomes	not relevant
Actrn	2021	Preoperative exercise and education for patients undergoing major abdominal cancer surgery: a multicentre randomised controlled trial (PRIORITY Trial)	not relevant
Actrn	2021	Hyperoxygenated Fatty Acids (HOFAs): the impact of implementation and dissemination on facial pressure injuries from medical devices (HOFA-ID)	not relevant
Actrn	2022	Investigating the effect of Activating pharmacists to reduce medication related problems: the ACTMed stepped wedge randomised controlled trial	not relevant
Actrn	2022	The Effects of an Intervention to Optimise Quality Use Of Medicines In Older People in Hospital	not relevant
Actrn	2022	A pilot trial of the clinical and cost effectiveness of consultations with remotely situated expert wound nurses for healing of pressure injuries (bed sores) among residential aged care patients	not relevant
Actrn	2022	A Randomised Controlled Trial of Self-Management Support for Primary Care Patients with Chronic Obstructive Pulmonary Disease (COPD) and other Chronic Health Conditions	not relevant
Actrn	2023	Staying Active with Multimorbidity In Acute hospital (StAMInA) Trial: a randomised controlled trial investigating the feasibility of allied health assistant delivered mobility rehabilitation for patients with multimorbidity in an acute hospital setting	not relevant
Actrn	2023	Implementation of 'First step' into Alcohol and Drug Services – A stepped-wedge cluster randomised trial	not relevant
Actrn	2024	OPTimising MEDicine information handover after Discharge (OPTMED-D): a stepped wedge cluster randomised controlled trial	not relevant
Actrn	2024	Supporting Healthy Futures: testing care-enhancement strategies to increase annual Health Checks and improve care for Aboriginal and Torres Strait Islander clients in mainstream general practices	not relevant
A. Adams	2019		not relevant
A. S. Adams	2015	The Diabetes Telephone Study: Design and Challenges of a Pragmatic Cluster Randomized Trial to Improve Diabetic Peripheral Neuropathy Treatment	not relevant
B. W. Adams	2016	Automation and apps for clinical dental biomechanics	not relevant
L. Adams	2024	Experience of dermatologic biologic therapy use and associated opportunistic infection management in Australia's tropical north	not relevant
P. Adams	2012	Evidence based practice: decreasing psychiatric revisits to the emergency department	not relevant
R. J. Adams	2017	Diagnostic Error in Medicine	not relevant
G. Adan	2014	Abstracts of Posters	not relevant
K. Adelson	2013	Development of a new oncology quality metric: The rate of evidence-based adherence	not relevant
K. B. Adelson	2014	Development of a new oncology quality metric: The rate of evidence-based adherence.	not relevant
J. Ader	2023	Neurocritical Care Society Abstracts from the 21st Annual Meeting 2023	not relevant
S. Ades	2024	Venous thromboembolism prevention program implementation in a community oncology practice: a cohort study	not relevant
K. Adhikari	2022	Interventions to Increase Colorectal Cancer Screening Uptake in Primary Care: A Systematic Review	not relevant
T. R. Adler	2014	A quality improvement project to improve stroke assessment adherence for patients after surgical or interventional radiology intervention	not relevant
J. Adriano-Moran	2005	A web-based decision support system for modelling telecare	not relevant
S. Adusumalli	2023	Effect of Nudges to Clinicians, Patients, or Both to Increase Statin Prescribing: A Cluster Randomized Clinical Trial	not relevant
R. Advani	2015	“Safe handover saves lives”: results from clinical audit	not relevant
S. D. Advani	2023	Behavioral Strategies in Diagnostic Stewardship	not relevant
M. Afzal	2015	Knowledge-Based Query Construction Using the CDSS Knowledge Base for Efficient Evidence Retrieval	not relevant
A. Aggarwal	2014	Posters	not relevant
A. Aggarwal	2014	Ultrasound guided chest drain insertion – audit of practice	not relevant
D. Aggarwal	2024	Community frailty hotline service: an innovative hospital avoidance model for frailer older people in mid and South Essex health	not relevant
M. Aggarwal	2019	Tinkering at the margins: evaluating the pace and direction of primary care reform in Ontario, Canada	not relevant
L. Agnelli	2024	PROACT 2.0: A new open-source tool to improve patient-doctor communication in clinical trials	not relevant
S. Agnihothri	2021	Mobile health application usage and quality of care at a hypertension clinic: an observational cohort study	not relevant
A. Aguirre	2017	Effective Implementation and Evaluation of Quality Improvement Initiatives in a Safety Net Hospital Rheumatology Clinic	not relevant
M. D. Ahearn	2003	General practitioners' perceptions of the pharmaceutical decision-support tools in their prescribing software	not relevant
D. K. Ahern	2012	E-health blood pressure control program	not relevant
F. A. Ahmad	2023	Adapting an Electronic STI Risk Assessment Program for Use in Pediatric Primary Care	not relevant
N. Ahmad	2012	Inpatient Enoxaparin Followed by Outpatient Rivaroxaban Use in Elective Hip and Knee Arthroplasty: A Successful Strategy for Extended Thromboprophylaxis	not relevant
T. Ahmad	2021	REVeAL-HF: Design and Rationale of a Pragmatic Randomized Controlled Trial Embedded Within Routine Clinical Practice	not relevant
R. Ahmed	2012	The results of automated data capture following introduction of electronic patient record (EPR) in a specialist bronchiectasis clinic	not relevant
S. Ahmed	2011	Effect of a web-based chronic disease management system on asthma control and health-related quality of life: study protocol for a randomized controlled trial	not relevant
S. Ahmed	2005	Investigating the procedures, drawbacks and implications of seamless primary - Secondary care	not relevant
S. Ahmed	2022	Cascade screening for beta-thalassemia in Pakistan: development, feasibility and acceptability of a decision support intervention for relatives	not relevant
S. U. Ahmed	2020	A novel curriculum for primary care providers on using Life Expectancy to Inform Breast, Colorectal, and Prostate Cancer Screening in Older Adults	not relevant
H. Ahmer	2024	Applying the principles for digital development to improve maternal and child health in the Peri-urban areas of Karachi, Pakistan	not relevant
P. Ahnfeldt-Mollerup	2018	The Relationships Between Use of Quality-of-Care Feedback Reports on Chronic Diseases and Medical Engagement in General Practice	not relevant
W. Aigner	2006	CareVis: integrated visualization of computerized protocols and temporal patient data	not relevant
J. E. Aikens	2014	Diabetes self-management support using mHealth and enhanced informal caregiving	not relevant
N. J. Ailabouni	2024	Co-Designing a Consult Patient Decision Aid for Continuation Versus Deprescribing Cholinesterase Inhibitors in People Living with Dementia	not relevant
K. L. Ailawadi	2020	Getting Multi‐Channel Distribution Right	not relevant
S. Aita	2008	Implementing an EHR with ROI in mind	not relevant
W. Ajiboye	2024	Decision Support Tool to Improve Decision-Making for HIV Pre-Exposure Prophylaxis (PrEP): Development Process and Alpha Testing	not relevant
R. Ajjawi	2010	What are the perceived learning needs of Australian general practice registrars for quality prescribing?	not relevant
C. Ake	2011	Abstracts of the 3rd North American Congress of Epidemiology. June 21-24, 2011. Montreal, Canada	not relevant
E. A. Akl	2008	An educational game for teaching clinical practice guidelines to Internal Medicine residents: development, feasibility and acceptability	not relevant
M. B. C. Akpovo	2022	Implementing a E-Health Tool for COVID-19 Care in West and Central Africa	not relevant
S. Al Aamri	2023	Padlet Mobile Training Model for Novice Omani EFL In-service Teachers	not relevant
M. Al Akeel	2024	Assessing AI-driven tools as a method for cardiopulmonary resuscitation for non-healthcare workers	not relevant
D. Al Mouiee	2022	Radiation Oncology Oral	not relevant
B. Al Rashidi	2020	Assessment of Key Performance Indicators of the Primary Health Care in Oman: A Cross-Sectional Observational Study	not relevant
N. I. Al-Dewik	2014	Studying the Impact of Imatinib Mesylate (IM) Adherence in Chronic Myeloid Leukemia (CML) patients' Responses in the State of Qatar	not relevant
M. O. Al-Rukban	2007	Management of hypertensive patients in primary health care setting, auditing the practice	not relevant
A. Al-Shidhani	2015	Non-steroidal Anti-inflammatory Drugs (NSAIDs) Use in Primary Health Care Centers in A'Seeb, Muscat: A Clinical Audit	not relevant
T. A. Al-Shidhani	2011	An audit of hypertension at university health center in oman	not relevant
R. Alaghehbandan	2012	Using administrative databases in the surveillance of depressive disorders--case definitions	not relevant
K. Alagiakrishnan	2016	Physicians' use of computerized clinical decision supports to improve medication management in the elderly - the Seniors Medication Alert and Review Technology intervention	not relevant
D. Alame	2020	Antimicrobial Stewardship: What the Clinical Laboratory Needs to Know	not relevant
R. Alameddine	2024	Electronic Discharge Summaries: Perspectives on National Implementation from Clinicians in Hospital and Primary Care	not relevant
F. Albahar	2022	Electronic Prescribing System and electronic health record priorities for antimicrobial stewardship	not relevant
A. Albutt	2019	Plugging in the safety gaps: an exploration of patients' attitudes towards an integrative approach to gathering safety information via Electronic Health Records (EHRs)	not relevant
F. A. Aldawood	2023	Analysis of Thrombophilia Test Ordering Practices at King Fahad Hospital of the University	not relevant
S. Alderson	2019	Meeting abstracts from the 5th International Clinical Trials Methodology Conference (ICTMC 2019) : Brighton, UK. 06-09 October 2019	not relevant
S. Alderson	2019	Meeting abstracts from the 5th International Clinical Trials Methodology Conference (ICTMC 2019) : Brighton, UK. 06-09 October 2019	not relevant
S. L. Alderson	2021	The effects of an evidence- and theory-informed feedback intervention on opioid prescribing for non-cancer pain in primary care: A controlled interrupted time series analysis	not relevant
C. Alexander Cole	2020	Scaling Implementation of the Serious Illness Care Program Through Coaching	not relevant
H. Alhajeri	2019	Kuwait association of rheumatology 2018 treatment recommendations for patients with rheumatoid arthritis	not relevant
H. Alharthi	2014	Physician satisfaction with electronic medical records in a major Saudi Government hospital	not relevant
E. Ali	2022	128. Designing a User Interface for MoodRing: A Mobile Application for Monitoring Adolescents' Depression	not relevant
M. Ali	2024	Discharge Perfection: Assessing Documentation Quality at Mardan Medical Complex, Pakistan (2024 Audit Debut)	not relevant
N. Ali	2023	P2.31-04 Implementation of a Novel Chart Rounds Application to Facilitate Lung Radiotherapy Plan Peer-Review in a Virtual Environment	not relevant
B. Aliprandi-Costa	2013	The design and rationale of the Australian Cooperative National Registry of Acute Coronary care, Guideline Adherence and Clinical Events (CONCORDANCE)	not relevant
E. Aljaaly	2021	International Congress of Dietetics, 1–3 September 2021, Abstract Book	not relevant
M. Aljaizani	2013	Reducing the Potential Harm from the High Sodium Content of Soluble Analgesia in Care Home Residents: A Clinical Audit	not relevant
L. Aljohmani	2018	BRINGING CLINICAL MEDICAL EDUCATION ON A PAPERLESS JOURNEY: MAKING EVERY PATIENT CONTACT COUNT	not relevant
J. Allard	2012	Do you really need to ask me that now?": a self-audit of interruptions to the 'shop floor' practice of a UK consultant emergency physician"	not relevant
B. F. S. Allen	2017	Competency Assessment in Regional Anesthesia: Quantity Today, Quality Tomorrow	not relevant
E. P. Allen	2022	Hospital Readmissions Dashboard- Developing a Review Process and Strategies for Feedback	not relevant
J. Allen-Graham	2018	Electronic health records and online medical records: an asset or a liability under current conditions?	not relevant
K. Allen-Philbey	2020	Can We Improve the Monitoring of People With Multiple Sclerosis Using Simple Tools, Data Sharing, and Patient Engagement?	not relevant
C. Allwood	2019	Referrals from primary care to community mental health teams: what’s missing?	not relevant
B. A. S. Ally	2016	Evaluation of a clozapine decision support tool in a mental health facility	not relevant
C. Almansa	2011	Association between visual gaze patterns and adenoma detection rate during colonoscopy: a preliminary investigation	not relevant
G. Aloisio	2002	Coronary stent implant simulation using haptic interface: Problems and solutions	not relevant
G. Aloisio	2003	Artery soft-tissue modelling for stent implant training system	not relevant
S. Alshehri	2024	A Comprehensive Evaluation of AI-Assisted Diagnostic Tools in ENT Medicine: Insights and Perspectives from Healthcare Professionals	not relevant
D. Alshowaeir	2020	Primary open angle glaucoma management in a tertiary eye care center in Saudi Arabia: a best practice implementation pilot project	not relevant
M. Alsubaie	2018	Effectiveness of interventions to improve the identification and reporting of medication-related patient safety incidents in primary care: A systematic review	not relevant
P. L. Althausen	2014	Reno Orthopaedic Trauma Fellowship business curriculum	not relevant
R. Altman	2019	Tobacco cessation: Beyond the after-visit summary	not relevant
G. Alvan	2013	The continuing challenge of providing drug information services to diminish the knowledge--practice gap in medical practice	not relevant
S. Alvarado	2009	Abstracts of the 49th annual meeting of the Teratology Society, 2009, Rio Grande, Puerto Rico	not relevant
D. A. C. Alvarez	2022	Primary care physicians’ knowledge of screening and detection of axial spondyloarthritis	not relevant
G. Alves Halpern	2024	LLM ENHANCED QUALITATIVE ANALYSIS OF RESIDENTS’ PERSPECTIVES ON THE ICU DIGITAL TWIN APP	not relevant
L. Alves	2022	CONQUEST: A Quality Improvement Program for Defining and Optimizing Standards of Care for Modifiable High-Risk COPD Patients	not relevant
A. Alyazeedi	2024	Enhancing medication management of older adults in Qatar: healthcare professionals' perspectives on challenges, barriers and enabling solutions	not relevant
E. A. Ameh	2002	Medical record keeping and information retrieval in developing countries: surgeons' perspective	not relevant
F. Amell	2016	Understanding and Promoting Shared Decision Making with a Novel Interactive Online Tool	not relevant
M. Amer	2024	External validation of the Oakland Score to assess safe hospital discharge among adult patients with acute lower gastrointestinal bleeding in a single New Zealand Centre	not relevant
Amin	2020	An eConsults Program to Improve Patient Access to Specialty Care in an Academic Health System	not relevant
D. Amin	2023	Artificial Intelligence to Improve Antibiotic Prescribing: A Systematic Review	not relevant
M. Amith	2018	Assessing the practice of biomedical ontology evaluation: Gaps and opportunities	not relevant
O. K. O. Amponsah	2022	Adherence to Prescribing Indicators at a District Hospital in Ghana: Do We Match WHO Standards?	not relevant
O. K. O. Amponsah	2022	High Levels of Outpatient Antibiotic Prescription at a District Hospital in Ghana: Results of a Cross Sectional Study	not relevant
A. Amro	2024	Epidemic preparedness and innovations in digital healthcare: enhancing post-pandemic speech-language pathology services for child and adolescent mental health in Qatar	not relevant
V. Anand	2014	Abstracts of the 54th Annual Scientific Meeting of the British Society for Haematology, 28-30 April 2014, Birmingham, UK	not relevant
R. Anchala	2013	Development and validation of a clinical and computerised decision support system for management of hypertension (DSS-HTN) at a primary health care (PHC) setting	not relevant
E. Anderlind	2008	Will haptic feedback speed up medical imaging? An application to radiation treatment planning	not relevant
D. K. Andersen	2012	How can educators use simulation applications to teach and assess surgical judgment?	not relevant
M. Andersen	2009	Abstracts of the 9th Congress of the European Association for Clinical Pharmacology and Therapeutics. July 12-15, 2009. Edinburgh, United Kingdom	not relevant
M. Andersen	2011	Services in Pharmacoepidemiology and Drug Utilisation	not relevant
B. J. Anderson	2023	Development and Implementation of Standardized Metrics for Sedation and Delirium Assessment Across a Large Health System	not relevant
D. Anderson	2012	Using the PARIHS frame work to inform the implementation of the VA stepped care model for pain management in a multi-site community health center	not relevant
G. M. Anderson	1997	Auditing prescription practice using explicit criteria and computerized drug benefit claims data	not relevant
J. Anderson	2011	Usability Testing the Self-Management TO Prevent Stroke Tool	not relevant
J. Anderson	2010	The Veterans Affairs shift change physician-to-physician handoff project	not relevant
J. A. Anderson	2014	Accessibility, usability, and usefulness of a Web-based clinical decision support tool to enhance provider-patient communication around Self-management TO Prevent (STOP) Stroke	not relevant
M. Anderson	2024	Understanding factors impacting patient-reported outcome measures integration in routine clinical practice: an umbrella review	not relevant
P. Anderson	2024	Antenatal anaemia – a retrospective audit	not relevant
W. C. Anderson, 3rd	2016	Reply	not relevant
U. Andersson	2022	Person-Centredness in Hypertension Management Using Information Technology (Perhit): A Randomised Controlled Trial in Primary Health Care	not relevant
A. Q. Andrade	2022	Implementation and Evaluation of a Digitally Enabled Precision Public Health Intervention to Reduce Inappropriate Gabapentinoid Prescription: Cluster Randomized Controlled Trial	not relevant
M. Andreu	2022	Primary care provider expectations of addiction services and patients in Spain	not relevant
E. Andrikopoulou	2019	What are the important design features of personal health records to improve medication adherence for patients with long-term conditions? A systematic literature review	not relevant
K. P. Andriole	2014	Security of electronic medical information and patient privacy: what you need to know	not relevant
J. Andruchow	2017	LO22: Implementation of an electronic clinical decision support tool to improve knowledge translation and imaging appropriateness for patients with mild traumatic brain injury and suspected pulmonary embolism	not relevant
A. Anell	2024	Access to automated comparative feedback reports in primary care - a study of intensity of use and relationship with clinical performance among Swedish primary care practices	not relevant
A. Anell	2016	A randomized comparison between league tables and funnel plots to inform health care decision-making	not relevant
E. Ang	2018	Thirty-day mortality after systemic anticancer treatment as a real-world, quality-of-care indicator: the Northland experience	not relevant
A. Angel	2023	Evaluating If Targeted Didactics Improve Inadequate Workup of Elevated Liver Biochemistries in a Resident-Run Primary Care Clinic	not relevant
M. Angelotti	2015	Transforming the Primary Care Training Clinic: New York State's Hospital Medical Home Demonstration Pilot	not relevant
F. S. Anitha George	2023	MELATONIN PRESCRIPTIONS in COMMUNITY PEDIATRICS-A SINGLE CENTRE AUDIT	not relevant
A. Ankolekar	2019	Development and Validation of a Prostate Cancer Patient Decision Aid: Towards Participative Medicine	not relevant
Anonymous	1997	Small physician practice tracks outcomes of diabetes care, revamps based on results	not relevant
Anonymous	2006	Providers warm up to payer-based EHRs	not relevant
A. Antonini	2018	Acceptability to patients, carers and clinicians of an mHealth platform for the management of Parkinson's disease (PD_Manager): study protocol for a pilot randomised controlled trial	not relevant
N. J. Antos	2013	Barriers To Initial Administration Of Airway Clearance Therapy In Pediatric Cystic Fibrosis Hospitalizations	not relevant
V. Anugwom	2018	Abstracts from Center to Advance Palliative Care National Seminar Practical Tools for Making Change November 9-11, 2017 Phoenix, Arizona	not relevant
I. W. Apata	2021	Opportunities to Improve Antibiotic Prescribing in Outpatient Hemodialysis Facilities: A Report From the American Society of Nephrology and Centers for Disease Control and Prevention Antibiotic Stewardship White Paper Writing Group	not relevant
D. Appana	2010	Personalized Learning Intervention To Enhance Hypertension Care Skills of Physicians and Extended-Care Providers	not relevant
O. A. Arah	2003	Professional monitoring and critical incident reporting using personal digital assistants	not relevant
P. Arambula	2001	The physiological correlates of Kundalini Yoga meditation: a study of a yoga master	not relevant
M. J. Arca	2014	Operationalizing quality improvement in a pediatric surgical practice	not relevant
D. Arkadeep	2024	Evaluating implementation of implantable cardioverter-defibrillator deactivation discussions in do not attempt cardiopulmonary resuscitation (DNACPR) forms: Audit from a tertiary care hospital in the United Kingdom	not relevant
S. Arlati	2020	Virtual reality-based wheelchair simulators: A scoping review	not relevant
H. Armstrong	2018	P2‐101: Implementation and impact of clinical decision support (CDS) tool to increase hepatitis C virus (HCV) screening among baby boomers in a large urban health system	not relevant
D. L. Arneson	2005	CE: Complying with HIPAA regulations	not relevant
J. Arnold	2016	Provider Feedback on Weight Loss Maintenance Resources and a Novel Intervention Using the Electronic Medical Record: Results from the Maintain-Pc Study	not relevant
J. Arnold	2017	Provider Interest in Lifestyle Tracking within the Ehr: Data from the Maintain-Pc Study	not relevant
S. Aronovic	2020	Abstracts from the 2020 Annual Meeting of the Society of General Internal Medicine	not relevant
R. Aronson	2021	The Canadian LMC Diabetes Registry: A Profile of the Demographics, Management, and Outcomes of Individuals with Type 1 Diabetes	not relevant
M. I. Arrieta	2009	Providing continuity of care for chronic diseases in the aftermath of Katrina: from field experience to policy recommendations	not relevant
G. Arsenault-Lapierre	2022	Improving dementia care: insights from audit and feedback in interdisciplinary primary care sites	not relevant
I. G. Arslan	2024	Lessons learned from a pay-for-performance scheme for appropriate prescribing using electronic health records from general practices in the Netherlands	not relevant
K. A. Artis	2017	Accuracy of Laboratory Data Communication on ICU Daily Rounds Using an Electronic Health Record	not relevant
D. L. Arts	2018	Acceptance and barriers pertaining to a general practice decision support system for multiple clinical conditions: A mixed methods evaluation	not relevant
B. Ashokka	2023	Twelve tips for developing a systematic acute care curriculum for medical students	not relevant
H. C. Ashworth	2020	2020 Annual Meeting Supplement	not relevant
N. D. Asimakidis	2024	A survey into the current fitness testing practices of elite male soccer practitioners: from assessment to communicating results	not relevant
A. S. Asiri	2024	Teachers' Perceptions of Electronic Corrective Feedback and its Impact on EFL Learners' Uptake	not relevant
N. M. Askelson	2019	Implementation Challenges and Opportunities Related to HPV Vaccination Quality Improvement in Primary Care Clinics in a Rural State	not relevant
S. Aspinall	2007	Medication errors in older adults: a review of recent publications	not relevant
C. B. Aspy	2008	Integrating screening and interventions for unhealthy behaviors into primary care practices	not relevant
M. Atfeh	2012	Resource implications of SNOT22 data submission	not relevant
D. C. Atkins	2017	Using Speech Signal Processing and Machine Learning to Provide Automated Feedback on Motivational Interviewing: Training Data, System Design, and Pilo	not relevant
D. Atkinson	2023	Generative Artificial Intelligence-based Treatment Planning in Patient Consultation and Support, in Digital Health Interventions, and in Medical Practice and Education	not relevant
P. Atkinson	2012	Nurse-led liaison mental health service for older adults: service development using lean thinking methodology	not relevant
S. J. Atlas	2016	Assessing the Importance of Developing Clinically Relevant Ambulatory Quality Measures for Use in a Primary Care Population Health Management Program	not relevant
H. Attal	2024	N-of-1 Trials of Antimicrobial Stewardship Interventions to Optimize Antibiotic Prescribing for Upper Respiratory Tract Infection in Emergency Departments: Protocol for a Quasi-Experimental Study	not relevant
N. Audet	1999	Development of a computer clinical instruction program. Is the game worth the candle?	not relevant
N. Audet	1999	Designing software for clinical training - Is it worth the work?	not relevant
N. Audet	1999	Concevoir un logiciel d'enseignement clinique: Le jeu en vaut-il la chandelle?	not relevant
K. M. Augestad	2012	System-based factors influencing intraoperative decision-making in rectal cancer by surgeons: an international assessment	not relevant
A. A. Augustine	2016	PS320 Cardiopulmonary Resuscitation Training Using Realtime Quantitative System	not relevant
C. Aurelien	2024	Evaluation of the nutrition care process documentation in the patients' records using the Diet-NCP-Audit: experience in a medium-sized multi-site Swiss hospital	not relevant
S. Ausman	2023	1261. Prospective Audit and Feedback Approach Differs between Antimicrobial Stewardship Professions	not relevant
L. Austin	2017	AB1097 Patients' experiences of remote monitoring of rheumatoid arthritis using a smartphone app	not relevant
T. Austin	2008	Implementation of a query interface for a generic record server	not relevant
A. J. Avery	2010	Abstracts of the 26th International Conference on Pharmacoepidemiology & Therapeutic Risk Management. August 19-22, 2010. Brighton, United Kingdom	not relevant
A. K. Avery	2014	Increases in HIV screening in primary care clinics through an electronic reminder: an interrupted time series	not relevant
P. Avillach	2013	Harmonization process for the identification of medical events in eight European healthcare databases: the experience from the EU-ADR project	not relevant
R. L. Awdish	2017	A Communications Bundle to Improve Satisfaction for Critically Ill Patients and Their Families: A Prospective, Cohort Pilot Study	not relevant
J. K. Awoonor-Williams	2016	A qualitative appraisal of stakeholder reactions to a tool for burden of disease-based health system budgeting in Ghana	not relevant
P. Axt-Adam	1993	Influencing behavior of physicians ordering laboratory tests: a literature study	not relevant
R. A. Ayele	2017	Study protocol: improving the transition of care from a non-network hospital back to the patient's medical home	not relevant
P. Ayieko	2019	Effect of enhancing audit and feedback on uptake of childhood pneumonia treatment policy in hospitals that are part of a clinical network: a cluster randomized trial	not relevant
B. Aylward	2012	Objective assessment of adherence to biobehavioral recommendations in pediatric migraine	not relevant
V. Ayyaswami	2024	A Clinician and Electronic Health Record Wearable Device Intervention to Increase Physical Activity in Patients With Obesity: Formative Qualitative Study	not relevant
K. M. J. Azar	2018	A framework for examining the function of digital health technologies for weight management	not relevant
S. Azari	2014	Continuity Clinic Immersion for Internal Medicine Interns: Improving Efficacy in Ambulatory Care Early in Residency Training	not relevant
F. Baadoudi	2020	Academic detailing in oral healthcare - results of the ADVOCATE Field Studies	not relevant
A. Babaa	2020	An Overview of Strategies Targeting Inappropriate Advanced Diagnostic Imaging in the Setting of Acute Uncomplicated Low Back Pain	not relevant
C. Baber	2019	Editorial: The cybernetic return in Human Factors and Ergonomics	not relevant
A. Babic	1999	Knowledge discovery for advanced clinical data management and analysis	not relevant
A. Babiker	2018	Failure Mode and Effect Analysis (FMEA) may enhance implementation of clinical practice guidelines: An experience from the Middle East	not relevant
S. Bachanek	2024	36. Deutscher Krebskongress. Fortschritt gemeinsam gestalten, 21.–24. Februar 2024, Berlin: ABSTRACTS	not relevant
N. Badertscher	2011	minSKIN does a multifaceted intervention improve the competence in the diagnosis of skin cancer by general practitioners? Study protocol for a randomised controlled trial	not relevant
H. J. Baer	2018	Integrating an online weight management program with populationhealth managementinthe primary care setting: design and baseline characteristics of the props study (partnerships for reducing overweight and obesity with patient-centered strategies)	not relevant
A. Bagnato	2019	Lung cancer treatment mapping: A retrospective audit of clinical practice at Peninsula Health	not relevant
L. Bailey-Davis	2022	Comparing enhancements to well-child visits in the prevention of obesity: ENCIRCLE cluster-randomized controlled trial	not relevant
J. Bailie	2016	System-Level Action Required for Wide-Scale Improvement in Quality of Primary Health Care: Synthesis of Feedback from an Interactive Process to Promote Dissemination and Use of Aggregated Quality of Care Data	not relevant
R. S. Bailie	2004	A multifaceted health-service intervention in remote Aboriginal communities: 3-year follow-up of the impact on diabetes care	not relevant
L. Baillie	2005	Electronic patient records of diagnosis and risk factor monitoring in coronary heart disease: a project to investigate and feedback completeness and consistency in a group of general practices	not relevant
E. Bain	2015	Barriers and enablers to implementing antenatal magnesium sulphate for fetal neuroprotection guidelines: a study using the theoretical domains framework	not relevant
Y. Bains	2023	Call for a Formal Home Visit Residency Curriculum to Address Complex Social Determinants of Health and Barriers to Care: A Pilot	not relevant
G. Baird	2008	Letters by Burn, Stone and Wakefield: author's response	not relevant
G. Baird	2008	Confidentiality: what everyone should know, or, rather, shouldn't	not relevant
G. S. Baird	2018	What's New in Laboratory Test Utilization Management?	not relevant
P. J. Bairstow	2010	Reducing inappropriate diagnostic practice through education and decision support	not relevant
N. Bajaj	2024	Impact of a general medicine consultant-led ward round in the emergency department	not relevant
M. Bajka	2010	Establishing construct validity of a virtual-reality training simulator for hysteroscopy via a multimetric scoring system	not relevant
B. V. Bajorek	2012	Development of a Computerised Antithrombotic Risk Assessment Tool (CARAT) to optimise therapy in older persons with atrial fibrillation	not relevant
H. Bajwa	2025	Assessment of cervical spine CT by an image quality audit using qualitative and quantitative methods	not relevant
M. Bajwa Joseph	2009	IPCRG International Scientific Conference 5th June 2009, Stansted airport, UK Abstracts selected for the PCRJ	not relevant
L. A. Bakel	2014	A quality improvement study to improve inpatient problem list use	not relevant
A. M. Baker	2001	A Web-based diabetes care management support system	not relevant
B. Baker	2015	Patient Falls in Labor and Delivery	not relevant
C. K. Baker	2022	A Model Curriculum for an Emergency Medicine Residency Rotation in Clinical Informatics	not relevant
J. Baker	2024	A service-user digital intervention to collect real-time safety information on acute, adult mental health wards: the WardSonar mixed-methods study	not relevant
S. Bakrania	2020	A Visual Approach To Teaching Properties Of Water In Engineering Thermodynamics	not relevant
K. P. Balanda	2013	The physical activity and nutrition intervention (PANI) tool	not relevant
E. A. Balas	1998	Effect of linking practice data to published evidence. A randomized controlled trial of clinical direct reports	not relevant
E. A. Balas	1995	Multipurpose practice guideline modules for clinical decision analysis and quality improvement	not relevant
E. A. Balas	1994	A decision-support system for the analysis of clinical practice patterns	not relevant
E. A. Balas	1996	An expert system for performance-based direct delivery of published clinical evidence	not relevant
S. L. Balashov	2021	Audit of outpatient consultations of children with manifestations of articular syndrome by a rheumatologist in primary health care units	not relevant
B. A. Balasubramanian	2022	Improving Delivery of Cardiovascular Disease Preventive Services in Small-to-Medium Primary Care Practices	not relevant
A. C. Baldwin	2015	Enhanced Donor Organ Quality Assurance Using Novel Point-of-View Video Streaming Technology During Harvesting	not relevant
L. M. Baldwin	2020	Increasing collaboration on substance use disorder research with primary care practices through the National Drug Abuse Treatment Clinical Trials Network	not relevant
S. L. Ball	2024	For the first time...I am seriously fighting burnout": clinician experiences with a challenging electronic health record transition"	not relevant
D. W. Ballard	2016	Optimizing Clinical Decision Support in the Electronic Health Record. Clinical Characteristics Associated with the Use of a Decision Tool for Disposition of ED Patients with Pulmonary Embolism	not relevant
L. Balneaves	2011	Oral Abstracts	not relevant
M. R. Balogh	2005	Taming the regulatory beast: Regulation versus functionalism	not relevant
K. Bambach	2019	Paper Abstract	not relevant
A. Banavage	2016	Impact of a Systemic Plan to Improve Organizational Culture	not relevant
V. Banda	2023	OPERATIONALISING A FRIENDS AND FAMILY TEST NATURAL LANGUAGE PROCESSING PIPELINE	not relevant
C. Bandiera	2023	A pharmacist-led interprofessional medication adherence program improved adherence to oral anticancer therapies: The OpTAT randomized controlled trial	not relevant
M. Bang	2007	Ubiquitous computing to support co-located clinical teams: using the semiotics of physical objects in system design	not relevant
H. Bangash	2022	Provider Feedback on Implementation of a Genomic Clinical Decision Support for Familial Hypercholesterolemia	not relevant
H. Bangash	2023	Clinician Perspectives on Clinical Decision Support for Familial Hypercholesterolemia	not relevant
H. Bangash	2020	Implementation Science to Increase Adoption of Genomic Medicine: An Urgent Need	not relevant
H. Bangash	2020	An Implementation Science Framework to Develop a Clinical Decision Support Tool for Familial Hypercholesterolemia	not relevant
N. Bansback	2019	Development and usability testing of a patient decision aid for newly diagnosed relapsing multiple sclerosis patients	not relevant
A. Baraku	2024	Quality Coordinators' Perspectives on Quality Improvement in Primary Healthcare in Kosovo: A Qualitative Study	not relevant
S. D. Baran	2011	Identifying hazards in primary care: The elderly patient's perspective	not relevant
J. Baratta	2022	Patient and Health Professional Perceptions of Telemonitoring for Hypertension Management: Qualitative Study	not relevant
L. Barbee	2014	Effectiveness and Patient Acceptability of a Self-Testing Intervention for Sti in an Hiv Primary Care Setting	not relevant
C. E. H. Barber	2020	Implementation and Evaluation of Audit and Feedback for Monitoring Treat-to-Target (T2T) Strategies in Rheumatoid Arthritis Using Performance Measures	not relevant
J. Barber	2010	Measuring morbidity: self-report or health care records?	not relevant
C. Barclay	2019	Implementing Evidence-Based Screening and Counseling for Unhealthy Alcohol Use with Epic-Based Electronic Health Record Tools	not relevant
S. E. Barger	2004	An academic-service partnership: ideas that work	not relevant
V. B. Baric	2015	Usability of RemindMe - An Interactive Web-Based Mobile Reminder Calendar: A Professional's Perspective	not relevant
J. Barlow	2013	Improving management of type 2 diabetes - findings of the Type2Care clinical audit	not relevant
C. Barnes	2012	Clinical process analysis	not relevant
G. D. Barnes	2017	Barriers and facilitators to reducing frequent laboratory testing for patients who are stable on warfarin: a mixed methods study of de-implementation in five anticoagulation clinics	not relevant
R. Barnes	2017	Footprints in primary care: using mixed methods to assess fidelity to a complex intervention for frequently attending patients	not relevant
E. B. Barnett	2009	Abstracts from the American Society for Apheresis 30th Annual Meeting, May 20–23, 2009, San Diego, California	not relevant
M. Barnett	2022	Characteristics and outcomes of patients undergoing aeromedical retrieval by the Royal Flying Doctor Service for an in-flight gastrointestinal diagnosis	not relevant
S. Barnett	2012	General practice training and virtual communities of practice - a review of the literature	not relevant
E. Barrett	2019	Investigating the appropriateness of physician-ordered diagnostic computed tomography for patient management in a rural hospital in New South Wales, Australia	not relevant
L. P. Barrett	1991	Analysis of medical student reactions to the design of different types of computerized clinical case simulation programs	not relevant
R. Barrett	2021	Acute oxygen therapy: a cross-sectional study of prescribing practices at an English hospital immediately before COVID-19 pandemic	not relevant
M. J. Barrington	2012	Ultrasound-guided regional anesthesia: how much practice do novices require before achieving competency in ultrasound needle visualization using a cadaver model	not relevant
A. J. Barsky	2005	Somatization increases medical utilization and costs independent of psychiatric and medical comorbidity	not relevant
C. M. Bartels	2016	Improving Timely Follow-up after High Blood Pressures in Rheumatology Clinics Using Staff Protocols	not relevant
S. Bartels	2024	Tailored vs. General COVID-19 prevention for adults with mental disabilities residing in group homes: a randomized controlled effectiveness-implementation trial	not relevant
S. L. Bartels	2023	Feedback based on experience sampling data: Examples of current approaches and considerations for future research	not relevant
K. J. Bartlett	2020	Promoting appropriate utilisation of laboratory tests for inflammation at an academic medical centre	not relevant
E. Bascom	2024	Designing Communication Feedback Systems To Reduce Healthcare Providers' Implicit Biases In Patient Encounters	not relevant
F. Bastami	2022	Explaining the experiences of health care providers regarding organizational factors affecting health education: a qualitative study	not relevant
S. Basu	2024	Abstracts of the 11th International Conference on Children's Bone Health	not relevant
B. C. Batch	2021	General Behavioral Engagement and Changes in Clinical and Cognitive Outcomes of Patients with Type 2 Diabetes Using the Time2Focus Mobile App for Diabetes Education: Pilot Evaluation	not relevant
E. A. Bateman	2019	Reducing waste: a guidelines-based approach to reducing inappropriate vitamin D and TSH testing in the inpatient rehabilitation setting	not relevant
M. T. Bateman, Jr.	2020	Linked pharmacist-provider new patient visits in primary care	not relevant
B. Bates-Jensen	1996	The Wound Intelligence System: early issues and findings from multi-site tests	not relevant
E. S. Battisti	2025	A virtual assistant for primary care's food and nutrition surveillance system: Development and validation study in Brazil	not relevant
A. Batts	2014	A Novel Model for Care Coordination: The Lurie Sickle Cell Newborn Cohort Project	not relevant
J. Bauer	2014	PET/CT-based verification of scanned proton and carbon ion treatment at HIT-an overview	not relevant
J. Bauer	2006	Making clinical decisions using a clinical practice guideline	not relevant
M. S. Bauer	2006	Collaborative care for bipolar disorder: part I. Intervention and implementation in a randomized effectiveness trial	not relevant
N. S. Bauer	2013	Computer Decision Support to Improve Autism Screening and Care in Community Pediatric Clinics	not relevant
A. W. Baughman	2016	Improving Access to Care by Admission Process Redesign in a Veterans Affairs Nursing Home	not relevant
A. Baus	2012	Identifying patients with hypertension: a case for auditing electronic health record data	not relevant
N. N. Baxter	2017	Do Primary Care Provider Strategies Improve Patient Participation in Colorectal Cancer Screening?	not relevant
G. Baye	2023	409 Saving Extended Focused Assessment With Sonography in Trauma Exams During Pediatric Traumas	not relevant
L. Y. Bayes	2022	Improving Pediatric Hospital Medicine Management of Test Results Pending at Discharge: A Quality Improvement Initiative	not relevant
L. Y. Bayes Santos	2018	Improving the quality and timeliness of discharge summaries by implementing a comprehensive discharge bundle	not relevant
L. M. Baynouna	2010	A successful chronic care program in Al Ain-United Arab Emirates	not relevant
M. T. Baysari	2014	Optimising computerised alerts within electronic medication management systems: A synthesis of four years of research	not relevant
M. T. Baysari	2020	A Late Attempt to Involve End Users in the Design of Medication-Related Alerts: Survey Study	not relevant
S. J. Beal	2014	Evaluation of readiness to transfer to adult healthcare: What about the well adolescent?	not relevant
E. G. Beale	2011	Abstracts of the 28th annual meeting of the American Association of Clinical Anatomists, Columbus, Ohio, July 12–16, 2011	not relevant
A. C. Beals	2015	Expanding competency-based credentialing in healthcare: A case for digital badges for global health delivery	not relevant
B. Bean-Mayberry	2022	Cardiovascular Risk Screening among Women Veterans: Identifying Provider and Patient Barriers and Facilitators to Develop a Clinical Toolkit	not relevant
E. Beaney	2018	Development, implementation and audit of locally agreed standards for permanent pacemaker follow-up	not relevant
R. Beare	2023	Karawun: a software package for assisting evaluation of advances in multimodal imaging for neurosurgical planning and intraoperative neuronavigation	not relevant
J. S. Beaudin	2006	To track or not to track: user reactions to concepts in longitudinal health monitoring	not relevant
D. Beaulieu	2012	Quality audit of colonoscopy reports amongst patients screened or surveilled for colorectal neoplasia	not relevant
C. Beccia	2023	Abstracts of the Australasian Association for Academic Primary Care (AAAPC) Annual Research Conference, 17–18 August 2023	not relevant
C. F. Bech	2024	Assessing metabolic risk factors for psychiatric patients: An IT-supported task shift from physician to pharmacist	not relevant
J. T. Beck	2017	Cognitive technology addressing optimal cancer clinical trial matching and protocol feasibility in a community cancer practice.	not relevant
K. E. Beck	2022	Improving Primary Care Adolescent Depression Screening and Initial Management: A Quality Improvement Study	not relevant
B. Becker	2021	Creating a culture of quality: our experience with providing feedback to frontline hospitalists	not relevant
E. Beckers	2023	Development of a web-based decision aid for initiating biological or targeted synthetic disease-modifying antirheumatic drugs (b/tsDMARDs) in axial spondyloarthritis	not relevant
J. Beddow	2017	Abstracts‐Poster Sessions	not relevant
N. M. Bedforth	2013	Abstracts and Highlight Papers of the 32nd Annual European Society of Regional Anaesthesia & Pain Therapy (ESRA) Congress 2013: Invited Speaker Highlight Papers	not relevant
M. S. Bedmutha	2024	Artificial intelligence-generated feedback on social signals in patient-provider communication: technical performance, feedback usability, and impact	not relevant
P. Bedouch	2011	Development of a pharmacist collaborative care program for pulmonary arterial hypertension	not relevant
J. J. Beilby	1997	Trials of providing costing information to general practitioners: a systematic review	not relevant
J. L. Belden	2019	Designing a medication timeline for patients and physicians	not relevant
H. Bell	2015	The use of an automated notification system to identify and address early readmissions by a university hospitalist service	not relevant
M. Bell	2010	Peer to Peer Mentoring: Facilitating Individuals with Early Inflammatory Arthritis to Manage their Arthritis - Exploring Learning and Support Needs	not relevant
S. K. Bell	2016	Soliciting Patient Feedback on Visit Notes: An Educational Opportunity	not relevant
E. Belleli	2013	Communication at the interface between hospitals and primary care A general practice audit of hospital discharge summaries	not relevant
E. Belleli	2013	Communication at the interface between hospitals and primary care - a general practice audit of hospital discharge summaries	not relevant
G. A. Beller	2011	Modest achievement of guideline-derived treatment goals in diabetic patients with atherosclerotic cardiovascular disease despite high use of guideline-based therapies	not relevant
A. K. Bello	2017	Patient and provider perspectives on the design and implementation of an electronic consultation system for kidney care delivery in Canada: a focus group study	not relevant
F. Bellocchio	2023	Development and Usability Assessment of an Ai-Enhanced Dashboard Supporting Avf Management in Clinical Practice	not relevant
E. Bellodi	2017	Economic and organizational impact of a clinical decision support system on laboratory test ordering	not relevant
B. M. Belyeu	2018	Patients' perceptions of their doctors' notes and after-visit summaries: A mixed methods study of patients at safety-net clinics	not relevant
B. G. Bender	2018	Technology Interventions for Nonadherence: New Approaches to an Old Problem	not relevant
S. Bengtsson	1994	Clinical requirements for the security of the electronic patient record	not relevant
U. Bengtsson	2016	Improved Blood Pressure Control Using an Interactive Mobile Phone Support System	not relevant
E. Benjamin	2004	A head and neck cancer database for the 21st century	not relevant
A. L. Bennett	2015	Ulcerative colitis outpatient management: development and evaluation of tools to support primary care practitioners	not relevant
G. G. Bennett	2018	Effectiveness of an App and Provider Counseling for Obesity Treatment in Primary Care	not relevant
B. Benninger	2017	Telequantum Medical Technologies Taught, Practiced, and Assessed by Medical Students in a Millennial Anatomy Lab Developing Telemedicine Skills	not relevant
D. Benrimoh	2021	Using a simulation centre to evaluate preliminary acceptability and impact of an artificial intelligence-powered clinical decision support system for depression treatment on the physician-patient interaction	not relevant
C. Benson	2018	Compliance of metabolic monitoring at rehabilitation facilities	not relevant
K. H. Bentley	2022	Implementing Machine Learning Models for Suicide Risk Prediction in Clinical Practice: Focus Group Study With Hospital Providers	not relevant
C. J. Bentz	2007	Provider feedback to improve 5A's tobacco cessation in primary care: a cluster randomized clinical trial	not relevant
R. Benza	2021	Effective Communication of Machine Learning Models in Clinical Decision Support Tools for Pah Risk Prediction	not relevant
C. P. Benziger	2023	Evaluation of an Electronic Clinical Decision Support Tool for Incident Elevated Blood Pressure in Adolescents	not relevant
G. Berdal	2021	Op0153-Hpr Bridging Gaps across Levels of Care in Rehabilitation of Patients with Rheumatic - and Musculoskeletal Diseases: Results from a Stepped Wedge Cluster Randomised Controlled Trial	not relevant
G. Berdal	2021	Bridging gaps across levels of care in rehabilitation of patients with rheumatic and musculoskeletal diseases: results from a nationwide stepped-wedge cluster randomized trial	not relevant
B. J. Bereznicki	2018	Emergency department presentations of febrile children to an Australian public hospital	not relevant
C. S. Z. Berge	2015	Real-time Uncertainty Visualization for B-Mode Ultrasound	not relevant
R. Berger	2009	Quality indicators in colonoscopy: Experience at a canadian academic centre before and after an educational intervention	not relevant
S. M. Bergin	2009	A questionnaire for determining prevalence of diabetes related foot disease (Q-DFD): construction and validation	not relevant
S. I. Berk	2020	Time to Care: Primary Care Visit Duration and Value-Based Healthcare	not relevant
K. Bernard	2022	Audit: Do Electronic Mental Health Records Match General Practice Shared Records of Medications and Allergies for Patients Residing at a Community Forensic Supported Accommodation?	not relevant
F. A. Bernardi	2023	Data Quality in Health Research: Integrative Literature Review	not relevant
E. S. Berner	2014	What can be done to increase the use of diagnostic decision support systems?	not relevant
E. S. Berner	2019	Capsule Commentary on Bond et al., Real-time Feedback in Pay-for-Performance: Does More Information Lead to Improvement?	not relevant
E. S. Berner	2008	Overconfidence as a cause of diagnostic error in medicine	not relevant
E. S. Berner	2014	Exploration of an automated approach for receiving patient feedback after outpatient acute care visits	not relevant
S. Berrouiguet	2017	Ecological Assessment of Clinicians' Antipsychotic Prescription Habits in Psychiatric Inpatients: A Novel Web- and Mobile Phone-Based Prototype for a Dynamic Clinical Decision Support System	not relevant
A. G. Bertoni	2009	Impact of a multifaceted intervention on cholesterol management in primary care practices: guideline adherence for heart health randomized trial	not relevant
L. T. Berube	2024	Diabetes Telemedicine Mediterranean Diet (DiaTeleMed) Study: study protocol for a fully remote randomized clinical trial evaluating personalized dietary management in individuals with type 2 diabetes	not relevant
S. Betschel	2018	Hereditary Angioedema Rapid Triage Tool (HAE-RT): Translating research into clinical practice	not relevant
M. E. Betz	2024	You just have to be careful how you do it": A qualitative study of the Healthwise decision aid for older drivers"	not relevant
T. Beukelman	2012	AB1207 Increasing quality of JIA treatment: The pediatric rheumatology care and outcomes improvement network (PR-COIN)	not relevant
A. Beyea	2012	Enhancing Access to Palliative Care: An Initiative to Improve Advance Care Planning Documentation.	not relevant
J. Beyer	2007	Interactive diffusion-based smoothing and segmentation of volumetric datasets on graphics hardware	not relevant
J. Beyer	2007	Interactive diffusion-based smoothing and segmentation of volumetric datasets on graphics hardware	not relevant
L. Bhagavatheeswaran	2019	The BMJ Clinical Decision Support Initiative: Online training to detect and diagnose infectious diseases	not relevant
R. S. Bhatia	2014	Educational intervention to reduce inappropriate transthoracic echocardiograms: the need for sustained intervention	not relevant
H. Bhatt	2005	An audit of first seizures presenting to an Accident and Emergency department	not relevant
I. Bhatt	2019	1174. The Impact of Multidisciplinary Central Line Stewardship Program to Decrease CLABSI Rates and Central Line Utilization Rates in an Academic Urban Medical Center	not relevant
S. Bhattacharjee	2019	Medication prior authorization from the providers perspective: A prospective observational study	not relevant
M. Bhattacharya	2014	An Innovative Approach to Benefit-Risk Assessment Addressing Quality and Efficiency with Transformative Technology: Insights and Lessons from a Pilot Initiative	not relevant
A. Bhattaru	2024	Revolutionizing Cardiology With Words: Unveiling the Impact of Large Language Models in Medical Science Writing	not relevant
V. Bhise	2018	Electronic health record reviews to measure diagnostic uncertainty in primary care	not relevant
J. Bi	2012	An intelligent web-based decision support tool for enhancing asthma guideline adherence	not relevant
N. A. Bickell	2013	Implementing an innovation to improve coordination of care in breast cancer	not relevant
N. A. Bickell	2013	Implementing a Tracking and Feedback Registry Innovation to Improve Coordination of Adjuvant Therapies in Breast Cancer	not relevant
R. Biezen	2021	Evaluating the Implementation of a Pilot Quality Improvement Program to Support Appropriate Antimicrobial Prescribing in General Practice	not relevant
E. O. Bigelow	2021	Development of a web-based, patient-centered decision aid for oropharyngeal cancer treatment	not relevant
S. Biggs	2023	EPSM 2022, Engineering and Physical Sciences in Medicine	not relevant
M. Billia	2014	Magnetic Resonance Imaging (Mri)-Guided Transurethral Ultrasound Ablation of Prostate Cancer: Preliminary Outcomes of a Phase I Clinical Trial	not relevant
M. Billinghurst	1996	The expert surgical assistant. An intelligent virtual environment with multimodal input	not relevant
K. Billue	2012	Diabetes Medication Intensification in Rural Primary Care Practices: A Cluster-Randomized Effectiveness Trial	not relevant
K. L. Billue	2012	Medication intensification in diabetes in rural primary care: a cluster-randomised effectiveness trial	not relevant
K. J. Bin	2023	User Experience Regarding Digital Primary Health Care in Santarem, Amazon: Evaluation of Patient Satisfaction and Doctor's Feedback	not relevant
R. Bindels	2000	A test ordering system with automated reminders for primary care based on practice guidelines	not relevant
R. Bindels	2003	User satisfaction with a real-time automated feedback system for general practitioners: a quantitative and qualitative study	not relevant
R. Bindels	2003	The efficacy of an automated feedback system for general practitioners	not relevant
R. Bindels	2003	The reliability of assessing the appropriateness of requested diagnostic tests	not relevant
R. Bindels	2004	Evaluation of an automated test ordering and feedback system for general practitioners in daily practice	not relevant
R. Bindels		Reliability of the assessment of appropriateness of diagnostic test request behavior	not relevant
R. Bindels	2001	Reliability of the assessment of appropriateness of diagnostic test request behavior	not relevant
R. Bird	2020	Paediatric major incident simulation and the number of discharges achieved using a major incident rapid discharge protocol in a major trauma centre: a retrospective study	not relevant
G. Birgand	2019	Improvement in staff behavior during surgical procedures to prevent post-operative complications (ARIBO(2)): study protocol for a cluster randomised trial	not relevant
S. A. Birken	2021	Feasibility and preliminary effectiveness of a cancer survivorship care delivery intervention	not relevant
C. L. Birnbaum	2009	Addressing California's new privacy laws	not relevant
R. Birtwhistle	2018	Primary Care Electronic Health Data: Good to the Last Byte	not relevant
K. Bischoff	2013	The Housestaff Incentive Program: improving the timeliness and quality of discharge summaries by engaging residents in quality improvement	not relevant
K. Bischoff	2013	Teaching Transitions of Care through Analyzing Readmissions	not relevant
K. Bischoff	2014	Teaching Safe Transitions: A Post-Discharge Follow-up Pilot for Third-Year Medical Students	not relevant
T. M. Bishop	2012	Moving Forward: Update on the Development of a Web-Based Cognitive Behavioral Treatment for Oef/Oif Veterans with Ptsd Symptoms and Substance Misuse	not relevant
Z. I. Bitar	2015	An Audit of Hypertension in Electronic Medical Records	not relevant
K. Bjorklund	2022	Learning from patients' written feedback: medical students' experiences	not relevant
E. Black	2011	Maintenance of medical records by means of an electronic system in the intensive care unit: an audit	not relevant
R. Blais	1990	[Geographic variations: focal point for the re-evaluation of health services. Strategies of action]	not relevant
B. T. Blak	2011	Is it feasible to collect quality of life data electronically in thin -A UK general practice database?	not relevant
P. J. Blanco	2019	Exploring the impact of child-centered play therapy on academic achievement of at-risk kindergarten students	not relevant
I. Blankoff	2021	Belgian Heart Rhythm Meeting 2021: Book of Abstracts	not relevant
M. Blasco	2017	Decalogue of the Spanish Society of Arteriosclerosis to reduce therapeutic inertia	not relevant
J. Bliss	2019	ENHANCING CANCER SURVIVORSHIP - OVERCOMING THE CHALLENGES OF INTRODUCING THE 'RECOVERY PACKAGE' IN A CANCER CENTRE	not relevant
H. Block	2024	Frailty evidence-practice gaps in acute care hospitals	not relevant
R. C. Block	2007	Organizing services for cardiovascular prevention	not relevant
V. Block	2023	MS Falls InsightTrack (MS-FIT): Design and Stakeholder Perspectives on a Closed-loop Falls Monitoring and Prevention Application for MS Clinical Practice	not relevant
V. J. Block	2024	A Closed-Loop Falls Monitoring and Prevention App for Multiple Sclerosis Clinical Practice: Human-Centered Design of the Multiple Sclerosis Falls InsightTrack	not relevant
A. Blocker	2024	Development of a telemedicine virtual clinic system for remote, rural, and underserved areas using user-centered design methods	not relevant
D. M. Blonigen	2015	Patient-centered feedback on the results of personality testing increases early engagement in residential substance use disorder treatment: a pilot randomized controlled trial	not relevant
C. J. Blum	2015	A survey of physicians™ perspectives on a mandatory prescription monitoring program	not relevant
C. J. Blum	2016	A survey of Physicians' Perspectives on the New York State Mandatory Prescription Monitoring Program (ISTOP)	not relevant
P. Blyth	2014	Designing virtual worlds for effective peer feedback: The case of Otago Virtual Hospital	not relevant
A. Boaz	2011	Effective implementation of research into practice: an overview of systematic reviews of the health literature	not relevant
C. Bock	2016	Engaging older adults in the visualization of sensor data facilitated by an open platform for connected devices	not relevant
E. Bocos-Corredor	2024	Reliability and usability of a novel inertial sensor-based system to test craniocervical flexion movement control	not relevant
N. Bodagh	2018	Feasibility of real-time capture of routine clinical data in the electronic health record: a hospital-based, observational service-evaluation study	not relevant
N. Bodagh	2024	Clinical Turing tests with user certainty analysis to create and validate synthetic electrocardiogram images for artificial intelligence-enhanced algorithm development	not relevant
T. Bodenheimer	2003	Interventions to improve chronic illness care: evaluating their effectiveness	not relevant
T. Bodenheimer	2003	Electronic technology: a spark to revitalize primary care?	not relevant
T. K. Boehmer	2011	Use of hospital discharge data to evaluate notifiable disease reporting to Colorado's Electronic Disease Reporting System	not relevant
S. J. Bogers	2021	Rationale, design and initial results of an educational intervention to improve provider-initiated HIV testing in primary care	not relevant
M. A. Bohensky	2011	Empirical aspects of linking intensive care registry data to hospital discharge data without the use of direct patient identifiers	not relevant
A. Bohman	2023	Improving Long-Term Sustainability for a Pediatric Acute Care Emergency Event Debriefing Process	not relevant
R. Boldero	2020	Prescribing and Research in Medicines Management - PRIMM (UK & Ireland) 31st Annual Scientific Meeting, Manchester, UK, January 17th, 2020: 'Medication Without Harm - WHO is Responsible?'	not relevant
S. Bolen	2023	Early Impact of a Bidirectional Clinic to Community Electronic Referral System on Addressing Health-Related Social Needs and Health Outcomes	not relevant
S. Bolen	2022	Addressing Social Needs Using Closed Loop Clinic to Community Electronic Medical Record Referrals across Health Systems	not relevant
S. Bolen	2020	Abstracts from the 2020 Annual Meeting of the Society of General Internal Medicine	not relevant
V. Bolic Baric	2015	Usability of RemindMe - An Interactive Web-Based Mobile Reminder Calendar: A Professional's Perspective	not relevant
V. Bolic Baric	2015	Usability of RemindMe - An Interactive Web-Based Mobile Reminder Calendar: A Professional's Perspective	not relevant
E. Bols	2015	Healthy Living: The European Congress of Epidemiology, 2015	not relevant
P. Bolton	1999	A review of the role of information technology in discharge communications in Australia	not relevant
C. P. Bonafide	2022	Sustainable deimplementation of continuous pulse oximetry monitoring in children hospitalized with bronchiolitis: study protocol for the Eliminating Monitor Overuse (EMO) type III effectiveness-deimplementation cluster-randomized trial	not relevant
A. Bond	2024	Development of antibiotic metrics for hospitalists via multi-institutional modified Delphi survey	not relevant
M. J. G. Bond	2023	ASO Visual Abstract: Intersurgeon Variability in Local Treatment Planning for Patients with Initially Unresectable Colorectal Cancer Liver Metastases-Analysis of the Liver Expert Panel of the Dutch Colorectal Cancer Group	not relevant
R. R. Bond	2010	A Web-based tool for processing and visualizing body surface potential maps	not relevant
R. R. Bond	2010	A Web-based tool for processing and visualizing body surface potential maps	not relevant
L. Bonet	2019	Filling the Gap between Research and Clinical Practice: A New App for Patients with First Episode of Psychosis	not relevant
B. Bonevski	1999	Randomized controlled trial of a computer strategy to increase general practitioner preventive care	not relevant
M. Bonham	2023	Primary Care Detection of Cognitive Impairment in Underserved Communities: The MyCog Strategy	not relevant
C. Bonner	2005	Decision support systems can improve clinical practice	not relevant
C. Bonner	2024	Implementing decision aids for cardiovascular disease prevention: stakeholder interviews and case studies in Australian primary care	not relevant
C. Bonner	2019	Implementing cardiovascular disease prevention guidelines to translate evidence-based medicine and shared decision making into general practice: theory-based intervention development, qualitative piloting and quantitative feasibility	not relevant
C. J. Bonner	2005	The use of therapeutic flags to assist GPs prescribing for older persons	not relevant
B. Bonneton	2013	Development of Bedside Decision Support Cards Based on the Information Needs of Acute Care Providers	not relevant
A. Bonney	2023	Randomised trial of general practitioner online education for prescribing and test ordering	not relevant
A. E. Bonomi	2002	Assessment of chronic illness care (ACIC): a practical tool to measure quality improvement	not relevant
C. A. Bonville	2019	A quality improvement education initiative to increase adolescent human papillomavirus (HPV) vaccine completion rates	not relevant
K. S. Boockvar	2009	Prescribing discrepancies likely to cause adverse drug events after patient transfer	not relevant
K. S. Boockvar	2010	Electronic health records and adverse drug events after patient transfer	not relevant
D. L. C. Boon	2017	National action plan on antimicrobial resistance in Singapore	not relevant
L. Boon-Falleur	1995	Utilization of laboratory resources: developments in knowledge-based ordering systems	not relevant
R. T. Boonyasai	2018	A bundled quality improvement program to standardize clinical blood pressure measurement in primary care	not relevant
A. M. Boot	2019	E-Learning in Paediatric Endocrinology and Diabetes in Resource Limited Countries (RLC)	not relevant
A. T. C. Booth	2019	The validity and usability of an eight marker model for avatar-based biofeedback gait training	not relevant
D. S. Bor	2019	Sustained Increases in the Quality of Imaging Histories Provided by Ordering Providers Resulting From Multidisciplinary Collaboration and Systems Design	not relevant
N. Borders	2012	A clinical audit of the number of vaginal examinations in labor: a NOVEL idea	not relevant
S. A. Boren	2009	Computerized prompting and feedback of diabetes care: a review of the literature	not relevant
M. Borgh	2003	Test, compare, choose. Data systems for feedback on prescriptions	not relevant
K. Born	2019	Reducing overuse in healthcare: advancing Choosing Wisely	not relevant
K. B. Born	2022	Comment on: Measuring the impacts of the Using Antibiotics Wisely campaign on Canadian community utilization of oral antibiotics for respiratory tract infections: a time-series analysis from 2015 to 2019	not relevant
E. D. Borre	2022	32483 Integrating implementation science frameworks to guide teledermatology implementation in an academic medical setting	not relevant
F. Borrell Carrio	2012	[Clinical safety in primary care. The systemic approach (I)]	not relevant
I. Bortone	2018	Wearable Haptics and Immersive Virtual Reality Rehabilitation Training in Children With Neuromotor Impairments	not relevant
S. Bose-Brill	2016	Testing of a tethered personal health record framework for early end-of-life discussions	not relevant
S. Bose-Brill	2016	Development of a tethered personal health record framework for early end-of-life discussions	not relevant
K. Bossenbroek Fedoriw	2020	A Systematic Approach to Opioid Prescribing	not relevant
K. T. Bosworth	2024	The user-centered design and development of a childhood and adolescent obesity Electronic Health Record tool, a mixed-methods study	not relevant
S. M. Botden	2009	Suturing training in Augmented Reality: gaining proficiency in suturing skills faster	not relevant
M. Botezatu	2010	Virtual patient simulation: what do students make of it? A focus group study	not relevant
M. Bots	2020	A Learning Healthcare System Improves Cardiovascular Risk Management: Results From the Utrecht Cardiovascular Cohort Initiative	not relevant
J. Bottger	2011	A software tool for interactive exploration of intrinsic functional connectivity opens new perspectives for brain surgery	not relevant
A. Bottle	2008	Intelligent information: a national system for monitoring clinical performance	not relevant
S. Bouam	2003	An intranet-based automated system for the surveillance of nosocomial infections: prospective validation compared with physicians' self-reports	not relevant
B. J. Boucher	1987	A pilot Diabetic Support Service based on family practice attenders: comparison with diabetic clinics in east London	not relevant
N. Boudville	2012	Factors associated with chronic kidney disease progression in Australian nephrology practices	not relevant
F. C. Bourgeois	2019	A patient and family reporting system for perceived ambulatory note mistakes: experience at 3 U.S. healthcare centers	not relevant
Y. Bouteraa	2020	Development of an IoT-Based Solution Incorporating Biofeedback and Fuzzy Logic Control for Elbow Rehabilitation	not relevant
T. A. Bowdle	2019	Electronic Audit and Feedback With Positive Rewards Improve Anesthesia Provider Compliance With a Barcode-Based Drug Safety System	not relevant
W. A. Bowes		Measuring use of electronic health record functionality using system audit information	not relevant
D. Bowker	2023	Documentation as composing: how medical students and residents use writing to think and learn	not relevant
S. Bowman	2008	Practice brief. Managing an effective query process	not relevant
S. J. Bowman	2017	The healthcare quality improvement partnership national early arthritis audit	not relevant
J. L. Bown	2017	A signaling visualization toolkit to support rational design of combination therapies and biomarker discovery: SiViT	not relevant
A. A. Boxwala	2011	Using statistical and machine learning to help institutions detect suspicious access to electronic health records	not relevant
J. M. Boyce	2011	Measuring healthcare worker hand hygiene activity: current practices and emerging technologies	not relevant
L. Boyer	2013	Evaluating the impact of a quality of life assessment with feedback to clinicians in patients with schizophrenia: randomised controlled trial	not relevant
D. I. Boyle	2001	Technology integration for the provision of population-based equitable patient care: The Tayside Regional Diabetes Network--a brief description	not relevant
D. I. R. Boyle	2002	Resolving fundamental quality issues in linked datasets for clinical care	not relevant
R. Boyle	2011	Use of electronic health records to support smoking cessation	not relevant
R. Boyle	2014	Use of electronic health records to support smoking cessation	not relevant
R. G. Boyle	2010	Electronic medical records to increase the clinical treatment of tobacco dependence: a systematic review	not relevant
M. J. Bozzella	2018	From paper to practice: Strategies for improving antibiotic stewardship in the pediatric ambulatory setting	not relevant
C. D. Brackett	2015	Use of a web-based survey to facilitate shared decision making for patients eligible for cancer screening	not relevant
K. A. Bradley	2016	Predictive validity of clinical AUDIT-C alcohol screening scores and changes in scores for three objective alcohol-related outcomes in a Veterans Affairs population	not relevant
R. L. Braham	1987	Physician practice profiles: a case study of the use of audit and feedback in an ambulatory care group practice	not relevant
J. Brandling	2019	PP30 Investigating the use and effect of a patient outcome feedback intervention (POFI) on ambulance staff	not relevant
W. R. Brandon	1997	The validity and usage of resource utilization data among a group of primary care physicians	not relevant
W. R. Brandonand	1997	The validity and usage of resource utilization data	not relevant
R. Brauer	2011	Abstracts of the 27th International Conference on Pharmacoepidemiology & Therapeutic Risk Management. Chicago, Illinois, USA. August 14-17, 2011	not relevant
L. Brayboy	2013	Towards a Quantitative Model of the Hypothalamic-Pituitary-Ovarian Axis Designed to Aid in Fertility Decision-Making.	not relevant
J. Breaux	2014	Developing a Standardized and Sustainable Resident Sign-Out Process: An AIAMC National Initiative IV Project	not relevant
L. Breen	2023	Developing a person-centred deprescribing process in primary care for older people living with frailty	not relevant
K. A. Brennan	2015	Creation and Evaluation of a Process for Falls Risk Assessment and Intervention in an Academic General Internal Medicine Clinic	not relevant
R. Brennecke	1996	[Development of standards for quality management in interventional cardiology]	not relevant
P. Brett	2004	Robotic technology applied to meet the requirements of tools to support microsurgery and cellular surgery	not relevant
P. N. Brett	2004	The potential of robotic technology applied to meet requirements for tools to support microsurgery and cellular surgery	not relevant
E. D. Brickner	2020	960. Implementation and Evaluation of Alcohol Screening Tool in HIV Patients	not relevant
C. Bridge	2013	An Interactive Web-based Hand Hygiene (HH) Observation Tool: An Integral Part of a HH Campaign!	not relevant
P. Bridge	2015	A virtual environment for medical radiation collaborative learning	not relevant
E. D. Bright	2021	2021 Annual Meeting Supplement	not relevant
S. Brimhall	2018	“Right Size Prescribing” Through Statistical Analysis & Bariatric Surgical Patients’ e-Feedback to Prevent Prescription Opioid Misuse and Related Overdose Deaths	not relevant
L. F. Bringmann	2021	ESMvis: a tool for visualizing individual Experience Sampling Method (ESM) data	not relevant
W. B. Brinkman	2017	Design and implementation of a decision aid for juvenile idiopathic arthritis medication choices	not relevant
L. Brinkmann	2020	Pmu96 Cost-Effectiveness of an Electronic Audit and Feedback Intervention to Improve Medication Safety Using Electronic Health Records and Quasi-Experimental Methods	not relevant
D. I. Brissett	2024	29. Optimizing the Electronic Medical Record to Facilitate the Delivery of Early Substance Use Intervention and Treatment Services for Youth	not relevant
A. o. British Clinical Diabetologists	2019	ABCD Spring Meeting Abstracts	not relevant
J. Broadfoot	2022	1586P Improving the management of anaemia in cancer patients receiving chemotherapy: ESMO clinical practice guidelines in action	not relevant
K. Brocker	2011	Non-discussed poster presentations of the Joint Meeting of the International Continence Society and the International Urogynecological Association. August 23-27, 2010. Toronto, Canada	not relevant
D. G. Brockman	2021	Design and user experience testing of a polygenic score report: a qualitative study of prospective users	not relevant
S. C. Brondfield	2018	Implementation of a fellow-initiated financial toxicity screening tool in medical oncology clinics.	not relevant
G. A. Brooks	2019	Early Findings From the Oncology Care Model Evaluation	not relevant
H. J. Brouwer	2006	Data quality improvement in general practice	not relevant
A. Brown	2017	Characterisation of aggression in Huntington's disease: rates, types and antecedents in an inpatient rehabilitation setting	not relevant
B. Brown	2016	Interface design recommendations for computerised clinical audit and feedback: Hybrid usability evidence from a research-led system	not relevant
B. Brown	2018	Multi-method laboratory user evaluation of an actionable clinical performance information system: Implications for usability and patient safety	not relevant
B. Brown	2023	Clinicians' Evaluation of Lung Cancer Clinical Quality Indicators and Comparative Performance Data in Practice	not relevant
B. Brown	2017	Better care through better use of data in GP-patient partnerships	not relevant
C. Brown	2009	Use of anti-infective serial prevalence studies to identify and monitor hospital-acquired infection	not relevant
C. M. Brown	2019	Standardizing Clinical Response to Results of Lead Screening: A Quality Improvement Study	not relevant
H. Brown	2022	AUGS/IUGA Scientific Meeting 2022	not relevant
H. Brown	2022	BP Connect: Referring Urogynecology Patients with High Blood Pressure for Primary Care Follow-up	not relevant
J. J. Brown	2004	Achieving early surgery for undescended testes: quality improvement through a multifaceted approach to guideline implementation	not relevant
K. E. Brown	2012	Sexual health professionals' evaluations of a prototype computer-based contraceptive planning intervention for adolescents: implications for practice	not relevant
L. Brown	2013	Evaluation of an Electronic Information System to Enhance Practice at a Medication-assisted Opioid Treatment Program	not relevant
L. S. Brown	2015	Evaluation of an electronic information system to enhance practice at a medication-assisted opioid treatment program	not relevant
R. R. Brown	2022	Feasibility of delivering foot and ankle surgical courses in a partnership in Eastern, Central and Sothern Africa	not relevant
S. A. Brown	2023	Patient similarity and other artificial intelligence machine learning algorithms in clinical decision aid for shared decision-making in the Prevention of Cardiovascular Toxicity (PACT): a feasibility trial design	not relevant
C. Browne	2020	Proceedings of the Intern Section of the Royal Academy of Medicine in Ireland (RAMI) on Saturday 1st February 2020, Venue: The Pillar Centre for Transformative Healthcare, Mater Misericordiae University Hospital, Dublin	not relevant
C. A. Brownson	2007	A quality improvement tool to assess self-management support in primary care	not relevant
S. J. Brull	2020	Anesthesiology Residents' Documentation of Depth of Neuromuscular Blockade: A Proposed Refinement	not relevant
C. M. Brummett	2023	Best Practice Alerts: A Poke in the Eye or an Efficient Method for Safer Prescribing?	not relevant
M. L. Brundige	2017	Peripherally Inserted Central Venous Catheters (PICCs): An Opportunity for Antimicrobial Stewardship	not relevant
C. Brunelli	2020	PATIENT VOICES, a project for the integration of the systematic assessment of patient reported outcomes and experiences within a comprehensive cancer center: a protocol for a mixed method feasibility study	not relevant
M. Brunstrom	2016	From efficacy in trials to effectiveness in clinical practice: The Swedish Stroke Prevention Study	not relevant
M. Brunstrom	2020	Association of Physician Education and Feedback on Hypertension Management With Patient Blood Pressure and Hypertension Control	not relevant
T. T. Brunye	2024	Machine learning classification of diagnostic accuracy in pathologists interpreting breast biopsies	not relevant
C. Bruti	2015	Transitions of Care Curriculum for Interns: Piloting Formal Discharge Education	not relevant
H. L. Brydon	1996	Use of a commercial computer program for continuous audit of surgical complications	not relevant
A. W. Bryl	2021	Reducing orthopedic consults in the pediatric emergencydepartment	not relevant
B. Bucalon	2022	State-of-the-art Dashboards on Clinical Indicator Data to Support Reflection on Practice: Scoping Review	not relevant
K. E. Buckholdt	2023	Introduction to the Special Issue on the Systematic Response to Intimate Partner Violence and Programs for Veterans	not relevant
M. Buckle	2019	Treatment outcomes for amblyopia using PEDIG amblyopia protocols: a retrospective study of 877 cases	not relevant
M. Buckley	2020	Abstracts of the 16th International E-Congress of the European Geriatric Medicine Society : 7-9 October 2020	not relevant
S. Buckton	2013	Enhancing success in outcomes for patients with mild-moderate ulcerative colitis (UC): Patient and GP guided management tools	not relevant
O. Buendia	2022	Is it possible to implement a rare disease case-finding tool in primary care? A UK-based pilot study	not relevant
S. D. Buery-Joyner	2015	Overcoming Electronic Medical Record Challenges on the Obstetrics and Gynecology Clerkship	not relevant
K. Bugg	2016	APhA2016 abstracts Introduction	not relevant
J. Buggey	2015	Abstract 212: Evaluation of Written Materials for Patient Handoffs on an Inpatient Cardiology Service	not relevant
M. K. Bui-Duy	2016	Building Uc Quits": A University of California-Wide Systems Change to Promote Tobacco Cessation"	not relevant
M. K. Bui-Duy	2019	Development of a Multistep Hypertension Quality Improvement Program in an Academic General Medicine Practice	not relevant
L. R. Buisman	2016	The Early Bird Catches the Worm: Early Cost-Effectiveness Analysis of New Medical Tests	not relevant
M. Bukhsh	2021	262 An Emergency Department-Based Response to the Hepatitis A Outbreak in Michigan: Improving Hepatitis A Vaccination Rates in High-Risk Populations	not relevant
M. A. Bukhsh	2022	An electronic medical record-based intervention to improve hepatitis A vaccination rates in the emergency department during a regional outbreak	not relevant
J. Bullock	2006	Standardizing IV infusion medication concentrations to reduce variability in medication errors	not relevant
D. G. Bundy	2012	Electronic health record-based monitoring of primary care patients at risk of medication-related toxicity	not relevant
B. B. Bungudo	2019	: Communication Strategies to Healthcare Providers and Women from an Electronic Maternal and Child Health Registry - a Protocol for Cluster Randomized Controlled Trial	not relevant
C. Bunting	2023	Adult patients with constipation presenting to the emergency department: Can care be improved?	not relevant
N. Buono	2013	Audit of cholesterol management among primary care patients in rural southern Italy	not relevant
B. E. Burbridge	2006	Extraneous adult fingers imaged on pediatric chest X-rays	not relevant
M. Burdick	2022	Development of a Data Visualization Tool to Provide Novel Insights into Cardiopulmonary Resuscitation Quality	not relevant
S. Burdick	2023	Abstract	not relevant
T. E. Burdick	2022	Transitional Care Management Quality Improvement Methods That Reduced Readmissions in a Rural, Primary Care System	not relevant
A. Burgess	2023	Improving Cardiovascular Follow-Up after Diagnosis of a Hypertensive Disorder of Pregnancy using the Electronic Health Record	not relevant
C. P. Burgess	2015	Strengthening cardiovascular disease prevention in remote indigenous communities in Australia's Northern Territory	not relevant
E. R. Burgess	2023	Healthcare AI Treatment Decision Support: Design Principles to Enhance Clinician Adoption and Trust	not relevant
E. R. Burgess	2023	Healthcare AI Treatment Decision Support: Design Principles to Enhance Clinician Adoption and Trust	not relevant
A. L. Burgo-Black	2018	Opioid therapy risk report: Leveraging big data for real-time clinical decision supportof opioid safety	not relevant
S. Burian	2009	Web-based virtual laboratory for water resources engineering education	not relevant
Z. Burningham	2020	The Enhancing Quality of Prescribing Practices for Older Veterans Discharged From the Emergency Department (EQUIPPED) Potentially Inappropriate Medication Dashboard: A Suitable Alternative to the In-person Academic Detailing and Standardized Feedback Reports of Traditional EQUIPPED?	not relevant
Z. Burningham	2023	Use of a Medication Safety Audit and Feedback Tool in the Emergency Department Is Affected by Prescribing Characteristics	not relevant
N. Burns	2018	Doctors attitudes towards medication errors at 2002 & 2015	not relevant
A. Burrell	2022	Why Test study protocol: a UK-wide audit using the Primary Care Academic CollaboraTive (PACT) to explore the reasons for primary care testing	not relevant
A. M. Burridge	2014	Support for paediatric prescribers: what is discussed at hospital board level?	not relevant
G. Burstein	2018	Practice-based quality improvement (QI) initiative to increase confidential sexual health services for adolescents	not relevant
B. J. Burton	2004	Contact lens prescribing in a specialist medical contact lens clinic based in an NHS hospital: an audit of changing practice	not relevant
R. Burvenich	2024	Towards an international consensus on safety netting advice for acutely ill children presenting to ambulatory care: a modified e-Delphi procedure	not relevant
Bustami	2023	Developing a mobile learning virtual nursing diagnosis (VND) media for medical surgical nursing course	not relevant
C. E. Butler	2015	Implementation of a clinical decision support system improves compliance with restrictive transfusion policies in hematology patients	not relevant
J. M. Butler	2024	Pneumonia diagnosis performance in the emergency department: a mixed-methods study about clinicians' experiences and exploration of individual differences and response to diagnostic performance feedback	not relevant
P. Butow	2010	Shared decision making coding systems: how do they compare in the oncology context?	not relevant
F. Butt	2016	Electronic Patient Records to Identify Patients in the United Kingdom with Diabetic Macular Oedema Suitable for ILUVIEN((R)) (Fluocinolone Acetonide)	not relevant
S. Butterworth	2021	An audit of clozapine recording in primary care patient records	not relevant
K. Button	2020	Standardised Reporting of Kinematic Waveform Data from a Portable Movement Analysis Toolkit: Informing Physiotherapy Decision Making	not relevant
A. M. Butz	2014	Improving preventive care in high risk children with asthma: lessons learned	not relevant
T. J. Byrne	2014	Impact of electronic reminder to improve hepatitis C screening in age-appropriate patients: results of a pilot quality improvement intervention	not relevant
P. T. Bywood	2008	Strategies for facilitating change in alcohol and other drugs (AOD) professional practice: a systematic review of the effectiveness of reminders and feedback	not relevant
E. Caballero Ruiz	2013	AbstractsAbstracts from ATTD 20136th International Conference on Advanced Technologies & Treatments for DiabetesParis, France, February 27–March 2, 2013	not relevant
C. Cabrera	2013	Screening Characteristics and Diabetes Biomarkers in French and Uk Patient-Level Databases	not relevant
A. R. Caffrey	2018	A pharmacist-driven academic detailing program to increase adult pneumococcal vaccination	not relevant
B. Cai	2014	A robust workflow of a multidisciplinary team-involved radiation therapy procedure-a case in yttrium-90 microsphere radioembolization	not relevant
M. Caisse	2022	eP426: Utilization of the ACMG ACT sheets and algorithms on the ACMG website	not relevant
I. Calabuig	2024	Ab0291 Treatment Persistence after Implementation of a “Departmental Agreement for the Management of Osteoporosis” in Patients with a Recent Fragility Fracture	not relevant
Y. Calderon	2024	Feasibility, acceptability and impact of a clinical decision support tool among primary care providers in an urban, rural and remote site in the Philippines	not relevant
D. L. Callahan	2009	Improving Transfusion Medicine Practices at an Academic Medical Center: Development of a Hospital-Wide, Systematic Educational Program	not relevant
J. Callen	2010	Accuracy of medication documentation in hospital discharge summaries: A retrospective analysis of medication transcription errors in manual and electronic discharge summaries	not relevant
M. Camara	2019	Intraoperative ultrasound for improved 3D tumour reconstruction in robot-assisted surgery: An evaluation of feedback modalities	not relevant
E. Cameron	2022	Evolution of a Systematic Approach to Smoking Cessation in Ontario's Regional Cancer Centres	not relevant
K. Cameron	2010	Abstracts of the Society of General Internal Medicine 33rd Annual Meeting. Minneapolis, Minnesota, USA. April 28-May 1, 2010	not relevant
K. A. Cameron	2014	“Are you afraid of pneumonia?” patients' feedback on the development of an educational video about pneumococcal vaccination	not relevant
M. Cameron	2018	Development of Patient Decision Aids for Plaque Psoriasis and Acne	not relevant
P. A. Cameron	2011	A framework for measuring quality in the emergency department	not relevant
P. M. Campanini	2015	Abstract book of the XX Congresso Nazionale della Società Scientifica FADOI, Torino, 9-12 maggio 2015	not relevant
S. M. Campbell	2016	Peripartum hysterectomy incidence, risk factors and clinical characteristics in Ireland	not relevant
D. L. Campbell-Scherer	2014	Implementation and evaluation of the 5As framework of obesity management in primary care: design of the 5As Team (5AsT) randomized control trial	not relevant
E. Campos	2015	Medication Reconciliation integrated in the patient electronic medical records	not relevant
M. Campregher	2009	Development and daily use of a nurses electronic diary form, for hospitalized patients	not relevant
M. Cancian	2013	The care for chronic heart failure by general practitioners. Results from a clinical audit in Italy	not relevant
M. Cancian	2013	The care for chronic heart failure by general practitioners. Results from a clinical audit in Italy	not relevant
G. Candore	2020	Can We Rely on Results From IQVIA Medical Research Data UK Converted to the Observational Medical Outcome Partnership Common Data Model?: A Validation Study Based on Prescribing Codeine in Children	not relevant
C. Cantu	2020	Longitudinal, multidisciplinary, resident-driven intervention to increase immunisation rates for Medicaid, low-income and uninsured patients	not relevant
D. J. Canty	2019	Cloud-based supervision of training in focused cardiac ultrasound - A scalable solution?	not relevant
B. Cao	2021	Status quo and future prospects of artificial neural network from the perspective of gastroenterologists	not relevant
A. Capestro	2012	[Not Available]	not relevant
L. Cardillo	2021	The Safety and Quality of Ultrasound-Guided Liver Biopsy in Clinical Practice	not relevant
C. Carey	2013	Implementing A Respiratory Therapist-Driven Ventilator Protocol in the Surgical Intensive Care Unit	not relevant
A. Carignan	2017	An Offer You Can’t Refuse: Clinical Impact of Accepting or Rejecting a Recommendation from an Antibiotic Stewardship Program	not relevant
E. Carlin	2022	Exploring Mental Health Presentations in Remote Aboriginal Community Controlled Health Services in the Kimberley Region of Western Australia Using an Audit and File Reviews	not relevant
E. Carlin	2022	Implementation of the 'Kimberley Mum's Mood Scale' across primary health care services in the Kimberley region of Western Australia: A mixed methods assessment	not relevant
S. Carlsson	2020	Primarycarephysicians' Perceptions Ofanelectronic Medical Record-Embedded Decision Support Tool for Prostate Cancer Screening: A Focus Group Study	not relevant
J. M. Carmichael	2017	Leveraging electronic medical record data for population health management in the Veterans Health Administration: Successes and lessons learned	not relevant
B. J. Carothers	2022	Mapping the Lay of the Land: Using Interactive Network Analytic Tools for Collaboration in Rural Cancer Prevention and Control	not relevant
S. Carr-Bains	2003	Moving to paperlessness: a case study from a large general practice	not relevant
M. Carraher	2014	Improved Cibmtr Data Capture through EMR Based Powerform	not relevant
E. Carrasco	2014	Hygehos Home: an innovative remote follow-up system for chronic patients	not relevant
J. K. Carroll	2018	Effect of 2 Clinical Decision Support Strategies on Chronic Kidney Disease Outcomes in Primary Care: A Cluster Randomized Trial	not relevant
A. Carruthers	2008	Accuracy of packaging of dose administration aids in regional aged care facilities in the Hunter area of New South Wales	not relevant
N. E. Carson	1985	Epilepsy: a disease audit	not relevant
D. J. Carter	2022	Electronic Audio Feedback in Legal Education	not relevant
D. L. Carter	2010	National Development and Application of Radiation Oncology Specific, Evidence-Based Guidelines	not relevant
E. J. Carter	2016	Emergency Department Catheter-Associated Urinary Tract Infection Prevention: Multisite Qualitative Study of Perceived Risks and Implemented Strategies	not relevant
J. Carter	2024	Multi-infection screening for migrant patients in UK primary care: Challenges and opportunities	not relevant
L. Carter	2022	eP091: Improving cytogenetic testing utilization in a tertiary care NICU through quality improvement	not relevant
M. Carter	2019	Prevention of Glucocorticoid-Induced Osteoporosis: Clinical audit to evaluate the implementation of National Osteoporosis Guideline Group 2017 guidelines in a primary care setting	not relevant
M. Carter	2023	Audit and feedback interventions involving pharmacists to influence prescribing behaviour in general practice: a systematic review and meta-analysis	not relevant
D. Caruana	2014	Abstracts of the XV World Congress on Cancers of the Skin, 3-6 September 2014. Edinburgh, Scotland	not relevant
L. B. Caruso	2007	Improving quality of care for urban older people with diabetes mellitus and cardiovascular disease	not relevant
E. Cascade	2012	Abstracts of the 28th International Conference on Pharmacoepidemiology & Therapeutic Risk Management. August 23-26, 2012. Barcelona, Spain	not relevant
D. Cascardo	2016	Compliance Challenges Facing Healthcare Providers in 2016	not relevant
L. D. Castel	2003	Toward estimating the impact of changes in immigrants' insurance eligibility on hospital expenditures for uncompensated care	not relevant
A. Castillo-Paramo	2014	Inappropriate prescribing according to the STOPP/START criteria in older people from a primary care setting	not relevant
A. Castillo-Páramo	2013	European General Practice Research Network (EGPRN)	not relevant
S. C. Catapan	2024	Working Together to Improve Type 2 Diabetes Care: A Participatory Design Project to Address Identified Needs of People With Diabetes and Their Health-care Professionals	not relevant
G. Catho	2018	Study protocol for a multicentre, cluster randomised, superiority trial evaluating the impact of computerised decision support, audit and feedback on antibiotic use: the COMPuterized Antibiotic Stewardship Study (COMPASS)	not relevant
K. E. Caudle	2014	The clinical pharmacogenetics implementation consortium (CPIC): facilitating the adoption of pharmacogenetics into routine clinical practice and the electronic health record.	not relevant
J. S. Cavalier	2023	Evaluation of Multidisciplinary Rounds to Reduce Length of Stay for Dispersed Patients: They Work, but Neither Scalable nor Sustainable	not relevant
K. L. Cavanaugh	2007	Exploring disease management programs for diabetes mellitus - Proposal of a novel hybrid model	not relevant
M. Cavero	2015	Adequacy of antidepressant treatment in primary care: preliminary results after implementing a computerised guide for major depression	not relevant
C. Cawthon	2014	Implementing routine health literacy assessment in hospital and primary care patients	not relevant
M. Cedillo	2024	Scalable and successful patient portal lifestyle coaching training for primary care clinical staff	not relevant
M. Cedillo	2022	Feasibility Of Training Primary Care Staff To Conduct Weight Maintenance Coaching Through The Electronic Health Record During Routine Clinical Work: Initial Results From The Maintain Prime Study	not relevant
M. Centers for	2016	Medicare Program; Merit-Based Incentive Payment System (MIPS) and Alternative Payment Model (APM) Incentive Under the Physician Fee Schedule, and Criteria for Physician-Focused Payment Models. Final rule with comment period	not relevant
M. Cerasale	2023	Abstract	not relevant
L. Cercenelli	2017	SacLab: A toolbox for saccade analysis to increase usability of eye tracking systems in clinical ophthalmology practice	not relevant
A. Ceriello	2012	Diabetes as a case study of chronic disease management with a personalized approach: the role of a structured feedback loop	not relevant
S. Y. Chai	2022	Integrating artificial intelligence into haematology training and practice: Opportunities, threats and proposed solutions	not relevant
R. Chakrabarti	2020	Characteristics, treatment and complications of herpes zoster ophthalmicus at a tertiary eye hospital	not relevant
K. Chalkidou	2010	Piloting the development of a cost-effective evidenceinformed clinical pathway: Managing hypertension in Jordanian primary care	not relevant
K. Chalkidou	2011	Piloting the development of a cost-effective evidence-informed clinical pathway: managing hypertension in Jordanian primary care	not relevant
E. A. Champion	2011	Transition of Patients with Cystic Fibrosis from Pediatric to Adult Care: Development of a Transition Program	not relevant
A. H. Chan	2013	Adherence monitoring and e-health: how clinicians and researchers can use technology to promote inhaler adherence for asthma	not relevant
A. S. Chan	2005	Leveraging point-of-care clinician feedback to study barriers to guideline adherence	not relevant
C. T. Chan	2022	Usability and Utility of Human Immunodeficiency Virus Pre-exposure Prophylaxis Clinical Decision Support to Increase Knowledge and Pre-exposure Prophylaxis Initiations among Pediatric Providers	not relevant
M. Chan	2016	Medication Incident Analysis Knowledge Mobilization Tool: Medication Safety Expertise at Your Fingertips	not relevant
N. H. Chan	2019	A Simulation-Based Pilot Study of a Mobile Application (NRP Prompt) as a Cognitive Aid for Neonatal Resuscitation Training	not relevant
T. Chan	2023	P32 Assessing outpatient parenteral antimicrobial therapy (OPAT) referrals to determine number of bed days saved in secondary care	not relevant
W. V. Chan	2017	ACC/AHA Special Report: Clinical Practice Guideline Implementation Strategies: A Summary of Systematic Reviews by the NHLBI Implementation Science Work Group: A Report of the American College of Cardiology/American Heart Association Task Force on Clinical Practice Guidelines	not relevant
W. V. Chan	2017	ACC/AHA Special Report: Clinical Practice Guideline Implementation Strategies: A Summary of Systematic Reviews by the NHLBI Implementation Science Work Group: A Report of the American College of Cardiology/American Heart Association Task Force on Clinical Practice Guidelines	not relevant
J. H. Chandler	2020	Usability of a Novel Disposable Endoscope for Gastric Cancer Screening in Low-Resource Settings: Results from Rural India	not relevant
A. A. Chang	2016	Improving Blood Pressure Control in a Large Urban Safety Net Academic Center	not relevant
A. C. Chang	2022	A postoperative patient outcome dashboard for individualized and team performance feedback	not relevant
C. W. L. Chang	2023	Quality Improvement and Medical Profession Education of Mental Capacity Referrals to C-L Psychiatry Service in a Tertiary Singapore Hospital	not relevant
E. T. Chang	2020	Increasing Access to Medications for Opioid Use Disorder and Complementary and Integrative Health Services in Primary Care	not relevant
J. Chang	2015	2015 annual meeting issue	not relevant
R. S. Chang	2022	Measurement of provider fidelity to immunization guidelines: a mixed-methods study on the feasibility of documenting patient refusals of the human papillomavirus vaccine	not relevant
S. Z. Chang	2014	Initial steps for quality improvement of obesity care across divisions at a tertiary care pediatric hospital	not relevant
Y. Chang	2022	Changing antibiotic prescribing practices in outpatient primary care settings in China: Study protocol for a health information system-based cluster-randomised crossover controlled trial	not relevant
Y. H. A. Chang	2021	Barriers and facilitators to the implementation of a novel web-based sleep apnea management platform	not relevant
Y. Y. Chang	2022	Upper endoscopy photodocumentation quality evaluation with novel deep learning system	not relevant
E. Y. S. Chao	2010	Simulation technology for biomechanical analyses of musculoskeletal system	not relevant
C. H. Chaou	2015	Computer-based format facilitates the provision of feedback during mini-CEX assessments in the emergency department	not relevant
J. D. Chaparro	2020	Reducing Interruptive Alert Burden Using Quality Improvement Methodology	not relevant
B. Chaplin	2015	Scale-up of networked HIV treatment in Nigeria: creation of an integrated electronic medical records system	not relevant
A. L. Chapman	2016	Enhanced Training for Medical Registrars Learning Chest Drains and Thoracocentesis. Understanding Total Competency Level in the Work Force	not relevant
S. Chapman	2012	Abstracts of the Royal Pharmaceutical Society (RPS) Annual Conference 2012, 9–10 September 2012, Birmingham, UK	not relevant
J. Chase	2014	A clinical decision algorithm for hospital inpatients with impaired decision-making capacity	not relevant
J. G. Chase	2018	Improving glycemic control in critically ill patients: personalized care to mimic the endocrine pancreas	not relevant
R. Chasnovitz	2014	Can residents improve patient handover through peer feedback?	not relevant
T. Chattopadhyay	2020	Prescription digitization, online preservation, and retrieval on a smartphone	not relevant
S. Chaturvedi	2018	Electronic Decision Support for Improvement of Contemporary Therapy for Stroke prevention (EDICTS)	not relevant
N. T. Chaudhry	2024	Secondary uses of electronic prescribing and pharmacy data in UK hospital care: a national survey	not relevant
B. F. Chauhan	2017	Behavior change interventions and policies influencing primary healthcare professionals' practice-an overview of reviews	not relevant
M. Chemali	2015	General practitioner understanding of abbreviations used in hospital discharge letters	not relevant
A. R. S. Chen	2012	Utilization of intensive care resources due to better communication of end-of-life issues	not relevant
D. T. Chen	1995	PACS intelligence: Automatic feedback for PACS retrieval requests	not relevant
E. P. Chen	2020	Development and usability testing of Understanding Stroke, a tailored life-sustaining treatment decision support tool for stroke surrogate decision makers	not relevant
J. Chen	2024	Sprint-inspired One-on-One Post-Go-Live Training Session (Mini-Sprint) Improves Provider Electronic Health Record Efficiency and Satisfaction	not relevant
J. Chen	2018	A Natural Language Processing System That Links Medical Terms in Electronic Health Record Notes to Lay Definitions: System Development Using Physician Reviews	not relevant
J. Chen	2024	Miniature mass spectrometer-based point-of-care assay for quantification of metformin and sitagliptin in human blood and urine	not relevant
J. Chen	2019	Targeted program designed to address missed follow-ups on abnormal tests: A proposal for population health partnership	not relevant
L. S. Chen	2018	Low-Burden Strategies to Promote Smoking Cessation Treatment Among Patients With Serious Mental Illness	not relevant
S. Chen	2016	PM297 A WHF-Sponsored Pilot Study of a Mobile Health Intervention to Improve Secondary Prevention of Coronary Heart Disease in China: The Takemeds Study	not relevant
W. Chen	2021	Effects of an Electronic Medical Record Intervention on Appropriateness of Transthoracic Echocardiograms: A Prospective Study	not relevant
Y. Chen	2018	Trends in prescribing of non-steroidal anti-inflammatory drugs in patients with cardiovascular disease: influence of national guidelines in UK primary care	not relevant
Y. Chen	2018	Feasibility of representing adherence to blood glucose monitoring through visualizations: A pilot survey study among healthcare workers	not relevant
Z. Chen	2016	Real-time freehand 3D ultrasound imaging	not relevant
D. R. Cheng	2018	An Electronic Medical Record in Pediatric Medical Education: Survey of Medical Students' Expectations and Experiences	not relevant
L. Cheng	2023	Towards data-driven tele-medicine intelligence: community-based mental healthcare paradigm shift for smart aging amid COVID-19 pandemic	not relevant
S. Cheng	2024	Comparative outcomes of AI-assisted ChatGPT and face-to-face consultations in infertility patients: a cross-sectional study	not relevant
S. Cheraghi-Sohi	2015	Missed diagnostic opportunities and English general practice: a study to determine their incidence, confounding and contributing factors and potential impact on patients through retrospective review of electronic medical records	not relevant
V. Chernitskiy	2014	2014 ACR/ARHP Annual Meeting Abstract Supplement	not relevant
B. Chernobilsky	2008	Electronic medical records for otolaryngology office-based practice	not relevant
A. A. Chernov	2018	Physician’s Adherence to Clinical Guidelines for in-Hospital Anticoagulant Prescribing	not relevant
J. B. Chessare	1993	Implementation of COSTAR in an academic group practice of general pediatrics	not relevant
A. S. Cheung	2018	Sociodemographic and Clinical Characteristics of Transgender Adults in Australia	not relevant
D. Cheung	2018	NASPGHAN Abstracts	not relevant
D. S. T. Cheung	2024	Development and usability testing of a technology-based intervention for promoting physical activity among post-treatment cancer survivors (WExercise) using the multi-process action control framework	not relevant
S. Cheung	2019	A Model to Improve Behavioral Health Integration into Serious Illness Care	not relevant
J. Chi	2011	Building 21st Century medicine through education, research, policy and practice. Abstracts of the Society of General Internal Medicine 34th Annual Meeting. Phoenix, Arizona. May 4-7, 2011	not relevant
G. Chiarioni	2007	Reader responds to Review of the Treatment Options for Chronic Constipation""	not relevant
F. Chiarugi	2010	Decision support in heart failure through processing of electro- and echocardiograms	not relevant
S. Chima	2024	Adoption, acceptance, and use of a decision support tool to promote timely investigations for cancer in primary care	not relevant
S. Chima	2022	Optimization of a Quality Improvement Tool for Cancer Diagnosis in Primary Care: Qualitative Study	not relevant
D. T. Chiu	2012	Developing the Electronic Shift Card": A Computerized Evaluation Tool Integrated Into the Electronic Health Record for Medical Student Assessment"	not relevant
D. T. Chiu	2012	Development and Implementation of Dedicated Electronic Health Record for Medical Students	not relevant
H. J. Cho	2020	Price Transparency in the Electronic Health Record	not relevant
I. Cho	2014	Evaluation of a Korean version of a tool for assessing the incorporation of human factors into a medication-related decision support system: the I-MeDeSA	not relevant
J. Cho	2023	Implementation of a Scalable Online Weight Management Programme in Clinical Settings: Protocol for the PROPS 2.0 Programme (Partnerships for Reducing Overweight and Obesity with Patient-Centered Strategies 2.0)	not relevant
L. D. Chockalingam	2022	A Patient Follow-up Intervention to Improve Clinical Decision-Making	not relevant
A. M. Chodara	2018	2018 ACR/ARHP Annual Meeting Abstract Supplement	not relevant
J. S. Choi	2014	Abstracts of the 33rd International Congress of the International Society of Blood Transfusion, in conjunction with the 33rd Congress of the KSBT and the 2014 Congress of the Korean Hematology Societies, May 31-June 5, 2014, Seoul, Korea	not relevant
L. Choi	2022	STANDARDIZATION OF REPORTING AND CAPTURING QUALITY METRICS IN PEDIATRIC ENDOSCOPY	not relevant
Y. Choi	2011	Evidence-based medical practice and the outcomes of education	not relevant
Y. Choi	2022	High Value Care in Cancer Surveillance and Screening: Evaluating an e-Curriculum for Primary Care Providers	not relevant
L. Chok	2021	Impact of an electronic alert on prescription patterns of meropenem, voriconazole and caspofungin	not relevant
S. K. Chokshi	2019	Designing for implementation: user-centered development and pilot testing of a behavioral economic-inspired electronic health record clinical decision support module	not relevant
P. N. Chong	2008	Impact of the Singapore National Asthma Program (SNAP) on preventor-reliever prescription ratio in polyclinics	not relevant
J. W. S. Choo	2024	Empowering patients in primary care: a qualitative exploration of the usability and utility of an online diabetes self-management tool	not relevant
S. Chopra	2013	IntPaCS: integrated patient coordination system - a bespoke tool for surgical patient management	not relevant
S. Chopra	2016	Integrated Patient Coordination System (IntPaCS): a bespoke tool for surgical patient management	not relevant
B. F. Chorpita	2008	Driving with roadmaps and dashboards: using information resources to structure the decision models in service organizations	not relevant
W. A. Chouteau	2019	Implementation of a Portable Medical Summary for Adolescents and Young Adults With Medical Complexity in Transition to Adult Health Care	not relevant
I. G. Chouvarda	2015	Connected health and integrated care: Toward new models for chronic disease management	not relevant
H. Chow	2015	Impact of an Interactive On-line Tool on Therapeutic Decision-Making for Patients with Advanced Non-Small-Cell Lung Cancer	not relevant
H. Chrastil	2018	Audit and Feedback: Another New Role for Medical Assistants	not relevant
D. Chrimes	2014	Usability testing of Avoiding Diabetes Thru Action Plan Targeting (ADAPT) decision support for integrating care-based counseling of pre-diabetes in an electronic health record	not relevant
A. Christensen	2009	Electronic monitoring of patient adherence to oral antihypertensive medical treatment: a systematic review	not relevant
J. Christensen	2018	Teaching Kitchen Collaborative Research Day AbstractsThe Estate Yountville, Napa Valley, CA, USAFebruary 7, 2018A day of original research and innovative strategies involving teaching kitchens and their potential to positively impact behaviors, improve health outcomes, and reduce costs	not relevant
K. Christensen	2010	Innovations Poster Abstract	not relevant
S. Christian	2021	Development and Evaluation of Decision Aids to Guide Families' Predictive Testing Choices for Children at Risk for Arrhythmia or Cardiomyopathy	not relevant
B. Christl	2011	Preventing vascular disease - effective strategies for implementing guidelines in general practice	not relevant
M. Christodoulou	2020	MyChristie-MyHealth: introducing electronic patient reported outcome measures (ePROMs) in routine practice to revolutionise cancer care	not relevant
A. Chruscicki	2016	P026: Pilot-testing an adverse drug event documentation form prior to its implementation in an electronic health record	not relevant
F. Chu	2023	Mirror training device improves dental students' performance on virtual simulation dental training system	not relevant
S. Chu	2004	Non-intrusive guideline-based electronic disease management programme: Principles and evaluation of a pilot	not relevant
S. Chu	2021	Design of a patient-centered decision support tool when selecting an organ transplant center	not relevant
I. S. Chua	2021	Laboratory-Generated Urine Toxicology Interpretations: A Mixed Methods Study	not relevant
C. H. Chuan	2016	Designing SmartSignPlay: An interactive and intelligent American Sign Language app for children who are deaf or hard of hearing and their families	not relevant
L. Chuang	2016	14th Urological Association of Asia Congress 2016 Singapore | 20 - 24 July 2016 UROLOGICAL ADVANCEMENT IN ASIA" in conjunction with UROFAIR 2016 Urology Residents' Course 2016 and the 30th Anniversary of the Singapore Urological Association"	not relevant
K. Chumbley	2023	GATHERING POPULATION FEEDBACK AT THE END OF LIFE	not relevant
K. Chunchu	2012	A patient centered care plan in the EHR: improving collaboration and engagement	not relevant
L. Chung	2020	A clinical audit of anatomical side marker use in a pediatric medical imaging department: A quantitative and qualitative investigation	not relevant
S. Chung	2010	Does the frequency of pay-for-performance payment matter?--Experience from a randomized trial	not relevant
S. H. Chung	2018	2018 ACR/ARHP Annual Meeting Abstract Supplement	not relevant
V. C. Chung	2012	Organizational determinants of interprofessional collaboration in integrative health care: systematic review of qualitative studies	not relevant
J. Chuo	2018	Results from Implementing Medical Checklist 'Rounding Tool' into Care Practices in a Large Neonatal Intensive Care Network	not relevant
J. Chyten-Brennan	2017	Transforming a Large Urban Health System to Provide Comprehensive Transgender Care	not relevant
C. Ciarkowski	2018	Laboratory ordering reduction and cost accountability (LORCA): Avalue driven quality improvement initiative	not relevant
S. Ciavarella	2020	Abstracts of the Australasian Association for Academic Primary Care (AAAPC) Annual Research Conference, 14-15 August 2020	not relevant
C. Cifra	2022	The Diagnostic Error in Medicine 14th Annual International Conference	not relevant
C. Cifra	2022	The Diagnostic Error in Medicine 14th Annual International Conference	not relevant
C. L. Cifra	2022	Reporting Outcomes of Pediatric Intensive Care Unit Patients to Referring Physicians via an Electronic Health Record-Based Feedback System	not relevant
P. Cipresso	2012	Inter-reality in the evaluation and treatment of psychological stress disorders: the INTERSTRESS project	not relevant
P. Cipresso	2012	Inter-Reality in the Evaluation and Treatment of Psychological Stress Disorders: the INTERSTRESS Project	not relevant
A. Clancy	2010	The development of a web-based module on Gestational Diabetes Mellitus for patients and healthcare professionals	not relevant
C. Clark	2014	Telephone up-titration of medications in the HF clinic	not relevant
C. J. Clark	2011	Template for success: using a resident-designed sign-out template in the handover of patient care	not relevant
J. R. Clark	2025	Impact of healthcare system strain on the implementation of ICU sedation practices and encephalopathy burden during the early COVID-19 pandemic	not relevant
K. D. Clark	2019	Translating Research into Agile Development (TRIAD): Development of Electronic Health Record Tools for Primary Care Settings	not relevant
M. Clark	2015	G591 Using multilingual patient education videos to support a prompt and safe discharge from the emergency department	not relevant
W. R. Clark	2016	Data analytics for continuous renal replacement therapy: historical limitations and recent technology advances	not relevant
A. Clark-Randall	2020	Abstracts from the 2020 Annual Meeting of the Society of General Internal Medicine	not relevant
B. D. Clarke	2020	Developing a Digital Interface for Outpatient Rheumatology	not relevant
E. Clarke	2021	ATTD 2021 Invited Speaker Abstracts	not relevant
H. Clarke	2022	Developing a pathway for the management of patients presenting with suspected myelopathy in secondary care	not relevant
M. A. Clarke	2016	How Does Learnability of Primary Care Resident Physicians Increase After Seven Months of Using an Electronic Health Record? A Longitudinal Study	not relevant
M. Clarkson	2021	Abstracts of the Trainee Conference 2021, 8-9 July 2021, Newcastle, UK and hybrid conference	not relevant
K. Claxton	2004	A pilot study on the use of decision theory and value of information analysis as part of the NHS Health Technology Assessment programme	not relevant
F. Cleary	2021	Feasibility of evaluation of the natural history of kidney disease in the general population using electronic healthcare records	not relevant
C. S. Cleeland	2011	Automated symptom alerts reduce postoperative symptom severity after cancer surgery: a randomized controlled clinical trial	not relevant
K. Clegg	2023	Translating Evidence-based Approaches into optimal Care for individuals at High-risk of ASCVD: Pilot testing of case-based e-learning modules and design of the TEACH-ASCVD study	not relevant
F. G. Cleveringa	2008	Combined task delegation, computerized decision support, and feedback improve cardiovascular risk for type 2 diabetic patients: a cluster randomized trial in primary care	not relevant
F. G. Cleveringa	2013	Computerized decision support systems in primary care for type 2 diabetes patients only improve patients' outcomes when combined with feedback on performance and case management: a systematic review	not relevant
F. G. Cleveringa	2010	Diabetes Care Protocol: effects on patient-important outcomes. A cluster randomized, non-inferiority trial in primary care	not relevant
F. G. W. Cleveringa	2012	Het Diabetes Zorg Protocol	not relevant
S. Close	2016	An interactive video-based approach to diet education for patients posthematopoietic stem cell transplantation.	not relevant
R. Clout	2022	The 48(th) Annual Meeting of the European Society for Blood and Marrow Transplantation: Nurses Group - Poster Sessions (NP001 - NP054)	not relevant
B. Clyne	2015	Interventions to Address Potentially Inappropriate Prescribing in Primary Care: A Systematic Review	not relevant
B. Clyne	2015	Abstracts of Papers Presented at the Health Services Research & Pharmacy Practice Conference, 16-17 April 2015, Riddel Hall, Queen's University Belfast	not relevant
K. Cochrane	2019	Electronic health records and the standard of note writing in community Physiotherapy	not relevant
L. Coddington	2012	Collaboration Impacting Patient Safety: Infection Control and a Unit Based Performance Improvement Team Reducing Healthcare Associated Urinary Tract Infections	not relevant
S. Coeckelenbergh	2020	Automated systems for perioperative goal-directed hemodynamic therapy	not relevant
D. Coghill	2023	The management of ADHD in children and adolescents: bringing evidence to the clinic: perspective from the European ADHD Guidelines Group (EAGG)	not relevant
A. N. Cohen	2013	Using patient-facing kiosks to support quality improvement at mental health clinics	not relevant
D. J. Cohen	2016	A national evaluation of a dissemination and implementation initiative to enhance primary care practice capacity and improve cardiovascular disease care: the ESCALATES study protocol	not relevant
S. M. Cohen	2009	Themes in the literature related to cardiovascular disease risk reduction	not relevant
C. S. Cohn	2014	A data-driven approach to patient blood management	not relevant
S. L. Cohn	2006	Improved use of thromboprophylaxis for deep vein thrombosis following an educational intervention	not relevant
K. A. Cole	2019	Antimicrobial Stewardship Interventions to Combat Antibiotic Resistance: an Update on Targeted Strategies	not relevant
J. J. Coleman	2006	Monitoring for adverse drug reactions	not relevant
C. H. Colla	2017	Interventions Aimed at Reducing Use of Low-Value Health Services: A Systematic Review	not relevant
G. Collett	2015	The Lung Cancer Demonstration Project: Implementation and Evaluation of a Lung Cancer Multidisciplinary Team (Mdt) Communication Tool for General Practitioners (Gps)	not relevant
D. Colligan	2013	Scotblood 2012: transfusion/transplant medicine in the 2nd decade of the 21st century	not relevant
B. N. Collins	2018	An Office-Initiated Multilevel Intervention for Tobacco Smoke Exposure: A Randomized Trial	not relevant
K. Collins	2016	Breast Clinical Nurse Specialist perspective of decision support interventions	not relevant
S. Collins	2013	The opportunity for health plans to improve quality and reduce costs by embracing primary care medical homes	not relevant
F. Colombo	2024	Informed consent in neurosurgery - Evaluation of current practice and implementation of future strategies	not relevant
C. Colomer	2016	Effect of a mixed reality-based intervention on arm, hand, and finger function on chronic stroke	not relevant
G. Colussi	2020	Evaluating Quality of Electronic Clinical Notes Using the Spanish Version of Physician Documentation Quality Instrument (PDQI-9) in a High-Complexity Hospital. Cross-Sectional Study	not relevant
E. Coma	2013	Creation of a synthetic indicator of quality of care as a clinical management standard in primary care	not relevant
E. Coma	2019	Effectiveness of electronic point-of-care reminders versus monthly feedback to improve adherence to 10 clinical recommendations in primary care: a cluster randomized clinical trial	not relevant
M. Condren	2014	Influence of a systems-based approach to prescribing errors in a pediatric resident clinic	not relevant
A. Conesa Gonzalez	2017	[Effectiveness of an assessment of computerised medical records in a university hospital]	not relevant
A. Conforti	2018	Surgery and out-patient data collection and reporting using Filemaker Pro	not relevant
W. Cong	2022	Cluster randomised controlled trial to assess a tailored intervention to reduce antibiotic prescribing in rural China: study protocol	not relevant
R. Connaghan	2019	Evaluation of Child-Friendly Augmented Reality Tool for Patient-Centered Education in Radiology and Bone Reconstruction	not relevant
B. Connell		Leveraging the EHR to Facilitate Efficient Surgical Audit: A Case Study from a Ophthalmic Private Practice	not relevant
B. Connell	2016	Leveraging the EHR to facilitate efficient surgical audit: A case study from a ophthalmic private practice	not relevant
B. Connelly	2021	Increasing enrolment in a national VA transitions of care programme: a pre-post evaluation of a data dashboard and nudge-based intervention	not relevant
D. P. Connelly	1996	The clinical workstation as a means of improving laboratory use	not relevant
D. P. Connelly	1996	Closing the clinical laboratory testing loop with information technology	not relevant
M. Connor	2022	Adaptive Athlete Training Plan Generation: An intelligent control systems approach	not relevant
C. Connors	2011	Improving CVS Outcomes in Aboriginal Primary Health Care	not relevant
C. Connors	2011	Chronic Disease in the Northern Territory (Nt): Improving Aboriginal Health through a Systems Approach	not relevant
C. Connors	2013	Implementation of a chronic conditions model to reduce cardiovascular disease in the Northern Territory (NT)	not relevant
H. Conrad	2021	Decreasing enema administration for constipation in a largepediatric emergency department	not relevant
I. A. Contreras-Guillen	2021	Development and Usability Study of an Open-Access Interviewer-Administered Automated 24-h Dietary Recall Tool in Argentina: MAR24	not relevant
A. Conway	2017	Medical Students in the United States Reveal Their Ideal Expectations to Help Planners of a New Library	not relevant
N. Conway	2018	Decision Support for Diabetes in Scotland: Implementation and Evaluation of a Clinical Decision Support System	not relevant
N. Cook	2024	Implementation strategies to improve adoption of unmet social needs screening and referrals in care management using enabling technologies: study protocol for a cluster randomized trial	not relevant
T. S. Cook	2010	Analyzing How Radiologists Recommend Follow-up: Towards Development of an Automated Tracking and Feedback System for Clinical, Laboratory and Radiologic Studies	not relevant
L. J. Cooke	2018	The Calgary Audit and Feedback Framework: a practical, evidence-informed approach for the design and implementation of socially constructed learning interventions using audit and group feedback	not relevant
M. Cooley	2013	Evaluation of a Web Service-Based Decision Support System Report Using Algorithms for Symptom Management	not relevant
L. A. Cooper	2024	Equitable Care for Hypertension: Blood Pressure and Patient-Reported Outcomes of the RICH LIFE Cluster Randomized Trial	not relevant
R. M. Cooper	2012	Improving quality of pediatric oncology care via ASCO's Quality Oncology Practice Initiative (QOPI) program	not relevant
L. A. Copeland	2009	Patterns of primary care and mortality among patients with schizophrenia or diabetes: a cluster analysis approach to the retrospective study of healthcare utilization	not relevant
K. M. Cordasco	2023	Cerner Millennium's Care Pathways for Specialty Care Referrals: Provider and Nurse Experiences, Perceptions, and Recommendations for Improvements	not relevant
K. M. Cordasco	2017	The Ed-Pact Tool: Communicating Veterans' Care Needs after Emergency Department Visits Via Electronic Messages	not relevant
K. M. Cordasco	2020	The ED-PACT Tool Initiative: Communicating Veterans' Care Needs After Emergency Department Visits	not relevant
A. Corkill	2013	Abstracts of Poster Presentations	not relevant
P. V. Corkum	2012	Innovations in Sleep Research: Development of a Canadian, Web-Based Project for the Treatment of Behavioural Insomnias in 1-to 10-Year Old Children	not relevant
G. D. Coronado	2017	Mapping Multi-Site Clinic Workflows to Design Systems-Enabled Interventions	not relevant
A. H. Corson	2015	A multifaceted hospitalist quality improvement intervention: Decreased frequency of common labs	not relevant
K. Corson	2011	Primary care clinician adherence to guidelines for the management of chronic musculoskeletal pain: results from the study of the effectiveness of a collaborative approach to pain	not relevant
C. Corti	2024	Can we ensure a safe and effective integration of language models in oncology?	not relevant
S. Cortina	2013	Clinical effectiveness of comprehensive psychological intervention for nonadherence to medical treatment: a case series	not relevant
P. J. Cortoos	2012	Divergent intentions to use antibiotic guidelines: a theory of planned behavior survey	not relevant
P. J. Cortoos	2012	Divergent intentions to use antibiotic guidelines: A theory of planned behavior survey	not relevant
P. Corwin	2014	The effects of audit and feedback and electronic referrals on the quality of primary care referral letters	not relevant
Y. Cossio	2014	Improving the Use of Lipid Lowering Treatment in Primary Prevention: A Randomized Clinical Trial	not relevant
M. Costa	2020	Transitional care from hospital to home for older people: implementation of best practices	not relevant
C. Costantini	2011	Sleep aid prescribing practices during neoadjuvant or adjuvant chemotherapy for breast cancer	not relevant
L. Costi	2023	Multi-silicone bilateral soft physical twin as an alternative to traditional user interfaces for remote palpation: a comparative study	not relevant
M. Costich	2021	Design and implementation of an interactive, competency-based pilot pediatric telemedicine curriculum	not relevant
J. M. Cote	2022	Clinical Implementation of NGAL Testing to Improve Diagnostic Assessment of AKI Episodes in a Canadian Center	not relevant
E. Cottrell	2020	World Congress on Osteoporosis, Osteoarthritis and Musculoskeletal Diseases (WCO-IOF-ESCEO 2020): Poster Abstracts	not relevant
J. M. Coughlin	2019	Minimizing Opioid Prescribing in Surgery (MOPiS) Initiative: An Analysis of Implementation Barriers	not relevant
L. N. Coughlin	2023	Pilot trial of a telehealth-delivered behavioral economic intervention promoting cannabis-free activities among adults with cannabis use disorder	not relevant
T. Counterweight Project	2008	Influence of body mass index on prescribing costs and potential cost savings of a weight management programme in primary care	not relevant
G. Cousins	2016	Estimating Risk of Alcohol Dependence Using Empirically Validated Ordinal Risk Zones Versus Recommended Binary Risk Zones of the RAPS4: A Validation Study Using Stratum-Specific Likelihood Ratio Analysis	not relevant
J. M. Cowie	2001	A review of Clinical Terms Version 3 (Read Codes) for speech and language record keeping	not relevant
J. L. Cox	2020	Lessons learned from integrated management program advancing community treatment of atrial fibrillation (impact-AF): A pragmatic clinical trial of computerized decision support in primary healthcare	not relevant
S. Cox	1999	Improving the repeat prescribing process in a busy general practice. A study using continuous quality improvement methodology	not relevant
T. Cox	2017	Developing High-Quality, Interactive, Repeatable Web-Based Education Modules for Blood Cancer/Hematopoietic Cell Transplantation Nurse Professional Development	not relevant
D. Coyle	2015	Sensorimotor modulation assessment and brain-computer interface training in disorders of consciousness	not relevant
M. Coylewright	2020	Pragmatic Study of Clinician Use of a Personalized Patient Decision Aid Integrated into the Electronic Health Record: An 8-Year Experience	not relevant
G. Craig	2013	Abstracts of the 2013 Annual Meeting of the American College of Rheumatology. October 25-30, 2013. San Diego, California, USA	not relevant
M. Craig	2018	Effects of electronic telemetry order changes on telemetry usage at an academic medical center	not relevant
N. Crampton	2023	Capturing Pregnancy History in the Electronic Medical Record: An Opportunity to Improve Women's Future Cardiovascular Health	not relevant
J. P. Cravero	2016	Creation of an integrated outcome database for pediatric anesthesia	not relevant
S. Y. Crawford	2019	Patient-centered design in developing a mobile application for oral anticancer medications	not relevant
S. Creary	2019	A Multidimensional Electronic Hydroxyurea Adherence Intervention for Children With Sickle Cell Disease: Single-Arm Before-After Study	not relevant
C. Crehan	2021	Usability-focused development of a neonatal feedback dashboard for a low-resource neonatal unit, Malawi	not relevant
K. Cresswell	2019	NHS Scotland's Decision Support Platform: a formative qualitative evaluation	not relevant
K. Cresswell	2012	Electronic health record technology	not relevant
N. R. Cresswell	2024	Teaching digital interprofessional collaboration	not relevant
N. M. Crews	2016	A Supplement to TRANSFUSION Abstract Presentations from the AABB Annual Meeting Orlando, FL, October 22-25, 2016	not relevant
I. Cricelli	2013	Mille general practice governance (MilleGPG): an interactive tool to address an effective quality of care through the Italian general practice network	not relevant
P. Crispin	2022	A review of electronic medical records and safe transfusion practice for guideline development	not relevant
S. Croft	2023	WHAT HAPPENED TO MY PATIENT? A NOVEL AUTOMATED PATIENT FOLLOW UP SYSTEM FOR EMERGENCY MEDICINE CLINICIAN'S REFLECTIONS	not relevant
O. Cronin	2022	Tocilizumab for the treatment of giant cell arteritis in Scotland: a report on behalf of the Scottish Society for Rheumatology standards subgroup	not relevant
R. M. Cronin	2018	Patient and healthcare provider views on a patient-reported outcomes portal	not relevant
S. A. Crossley	2020	Predicting the readability of physicians' secure messages to improve health communication using novel linguistic features: Findings from the ECLIPPSE study	not relevant
J. C. Crosson	2007	Electronic medical records and diabetes quality of care: results from a sample of family medicine practices	not relevant
B. H. Crotty	2018	Open Notes in Teaching Clinics: A Multisite Survey of Residents to Identify Anticipated Attitudes and Guidance for Programs	not relevant
B. H. Crotty	2018	Humanizing the Electronic Health Record: Implementation of Patientwisdom across Primary Care and Specialty Clinics	not relevant
M. A. Crouch	2012	Proton pump inhibitor therapy associated with lower glycosylated hemoglobin levels in type 2 diabetes	not relevant
M. A. Crouch	1986	Documentation of family health history in the outpatient medical record	not relevant
S. Crowe	2017	Combining qualitative and quantitative operational research methods to inform quality improvement in pathways that span multiple settings	not relevant
A. P. Crowley	2023	Changes in Disparities in Opioid Prescribing for Low-Acuity Conditions before and after Randomized Clinician Feedback Interventions	not relevant
D. M. Croymans	2017	Mylife: Using Implementation Science to Develop a Digital Health Program That Encourages Healthy Behaviors in Patients at Risk for Lifestyle-Related Chronic Diseases	not relevant
H. Cruickshank	2012	Exploring key sustainable development themes through learning activities	not relevant
N. P. Cruz	2019	Improving Adherence to Clinical Pathways Through Natural Language Processing on Electronic Medical Records	not relevant
N. P. Cruz	2019	Improving Adherence to Clinical Pathways Through Natural Language Processing on Electronic Medical Records	not relevant
P. Csonka	2022	Cough and cold medicine prescription rates can be significantly reduced by active intervention	not relevant
E. Cunningham	2024	A Physician-Created Platform to Speed Clinical Decision-Making and Referral Workflow	not relevant
S. G. Cunningham	2015	Abstracts of the Diabetes UK Professional Conference 2015, 11-13 March, 2015, London, England	not relevant
S. G. Cunningham	2012	Abstracts of the 48th EASD (European Association for the Study of Diabetes) Annual Meeting of the European Association for the Study of Diabetes. October 1-5, 2012. Berlin, Germany	not relevant
V. Curcin	2013	Model-based Auditability of Clinical Trial Recruitment	not relevant
V. Curcin	2013	Model-based auditability of clinical trial recruitment	not relevant
V. Curcin	2013	Model-based auditability of clinical trial recruitment	not relevant
V. A. Currall	2008	Computer Generated Operation Notes	not relevant
L. B. Curtin	2013	Using simulation, video sharing, and discussion threads for practice-based skills	not relevant
L. B. Curtin	2013	Using simulation, video sharing, and discussion threads for practice-based skills	not relevant
H. J. Curtis	2021	Evaluating the impact of a very low-cost intervention to increase practices' engagement with data and change prescribing behaviour: a randomized trial in English primary care	not relevant
P. A. Cushman	2017	The Physician Experience in an Intervention to Improve Adherence to Opioid Prescribing Guidelines	not relevant
J. A. Cusumano	2024	The Role of an Infectious Diseases Faculty Pharmacist and Pharmacy Students on an Antimicrobial Stewardship Team at a Community Non-teaching Hospital	not relevant
J. J. Cuthbert	2019	Are there patients missing from community heart failure registers? An audit of clinical practice	not relevant
S. L. Cutrona	2012	Targeting cardiovascular medication adherence interventions	not relevant
T. Cutts	2016	Twenty-five years of advocacy for patients with gastroparesis: support group therapy and patient reported outcome tool development	not relevant
J. B. Cuvo	2008	Quality data and documentation for EHRs in physician practice	not relevant
H. Cygan	2018	The Chronic Care Model to Improve Management of Childhood Obesity	not relevant
S. Cykert	2016	A Multimodal Intervention to Reduce Treatment Disparities for Early Stage Breast and Lung Cancer: Barriers to Systems Improvement in Race-Specific Care	not relevant
B. Dacey	2012	Health information technology: medical record documentation issues in the electronic era	not relevant
M. Daeschler	2018	Clinician-Input Study (CIS-PD): how the Fox Wearable Companion Application can influence treatment and care in Parkinson's disease	not relevant
S. Dahdaleh	2013	Csf Cytology Quality Improvement Project	not relevant
J. Dahne	2021	Evaluation of a Proactive Smoking Cessation Electronic Visit to Extend the Reach of Evidence-Based Cessation Treatment via Primary Care	not relevant
G. Daker-White	2018	Safety work and risk management as burdens of treatment in primary care: insights from a focused ethnographic study of patients with multimorbidity	not relevant
R. Dal Moro	2024	The Development of the Municipal Registry of People with Diabetes in Porto Alegre, Brazil	not relevant
A. K. Dalal	2016	A web-based, patient-centered toolkit to engage patients and caregivers in the acute care setting: a preliminary evaluation	not relevant
R. Dall	2020	A Serious Game on Skull Anatomy for Dental Undergraduates	not relevant
R. Dall	2020	A Serious Game on Skull Anatomy for Dental Undergraduates	not relevant
R. Dall	2020	A Serious Game on Skull Anatomy for Dental Undergraduates	not relevant
R. M. Daly	2019	A framework for building a clinically relevant risk model.	not relevant
A. Damani	2018	35th International Congress of the ISBT, Toronto, Canada, June 2-6, 2018	not relevant
A. L. Damato	2014	Technological solutions for the transition to an electronic medical record system in a high-dose-rate brachytherapy practice	not relevant
B. Damato	2020	Managing patients with choroidal melanoma in the COVID-19 era: a personal perspective	not relevant
P. Damodaran	2024	Digital Therapeutics for Hypertension Management: A Review	not relevant
N. Daneshvar	2024	Artificial Intelligence in the Provision of Health Care: An American College of Physicians Policy Position Paper	not relevant
V. M. Dang	2014	Medical record-keeping and patient perception of hospital care quality	not relevant
K. Danhieux	2024	Development of quality indicators for hypertension, extractable from the electronic health record of the general practitioner: a rand-modified Delphi method	not relevant
T. Danne	2012	Criteria for Centers of Reference for pediatric diabetes--a European perspective	not relevant
A. Danos	2020	Abstract 3211: Evolution of the CIViC knowledgebase for community driven curation of clinical variants in cancer	not relevant
N. M. Daraiseh	2022	iBDecide: A web-based tool to promote engagement in shared decision-making among adolescents with ulcerative colitis	not relevant
J. Darer	2020	Abstracts from the 2020 Annual Meeting of the Society of General Internal Medicine	not relevant
S. Darland	2012	Driving performance improvement using ASCO's Quality Oncology Practice Initiative (QOPI)	not relevant
B. D. Darnall	2020	Comparative Effectiveness of Cognitive Behavioral Therapy for Chronic Pain and Chronic Pain Self-Management within the Context of Voluntary Patient-Centered Prescription Opioid Tapering: The EMPOWER Study Protocol	not relevant
A. S. Darwich	2021	Model-Informed Precision Dosing: Background, Requirements, Validation, Implementation, and Forward Trajectory of Individualizing Drug Therapy	not relevant
A. S. Darwich	2021	Annual review of pharmacology and toxicology: Model-informed precision dosing: Background, requirements, validation, implementation, and forward trajectory of individualizing drug therapy	not relevant
A. S. Darwich	2021	Model-Informed Precision Dosing: Background, Requirements, Validation, Implementation, and Forward Trajectory of Individualizing Drug Therapy	not relevant
C. Dashiell-Earp	2020	Abstracts from the 2020 Annual Meeting of the Society of General Internal Medicine	not relevant
R. Datta	2024	Diagnostic uncertainty and decision-making in home-based primary care: A qualitative study of antibiotic prescribing	not relevant
M. C. Davalos	2017	Finding Diagnostic Errors in Children Admitted to the PICU	not relevant
C. Davella	2023	Clinical pathways innovation: A lesson on the value of clinician based feedback and collaboration with Flatiron Health	not relevant
K. Davenport	2020	Improving access to psychological support in the diabetes clinic	not relevant
P. Davey	2017	Interventions to improve antibiotic prescribing practices for hospital inpatients	not relevant
M. S. Davids	2017	A Quality Improvement Initiative Advancing CLL Care Practices across Four US Health Systems	not relevant
C. Davidsen	2023	Efficacy and User Experience of a Novel X-Ray Shield on Operator Radiation Exposure During Cardiac Catheterization: A Randomized Controlled Trial	not relevant
J. R. Davidson	2021	Improving Lead Screening Rates in a Large Pediatric Primary Care Network	not relevant
A. Davies	2022	Poster Presentations	not relevant
D. Davies	2020	Primary Sense: a new population health management tool for general practice	not relevant
M. Davies	2008	Giving control to patients	not relevant
N. Davies	2021	A decision aid to support family carers of people living with dementia towards the end-of-life: Coproduction process, outcome and reflections	not relevant
T. C. Davies	2006	Do you hear what I hear? Reflecting on auditory display in medicine	not relevant
C. Davila	2018	Innovations in clinical practice (ICP) #deletedelirium: An internal medicine residency program's efforts to reduce in-hospital delirium	not relevant
T. Davino	2022	Educational needs assessment identifying opportunities to improve sepsis care	not relevant
A. M. Davis	2010	Using the Electronic Medical Record to Improve Asthma Severity Documentation and Treatment Among Family Medicine Residents	not relevant
N. Davis	2008	Continuing medical education: AMEE Education Guide No 35	not relevant
T. D. Davis	2015	Practice Evaluation Strategies Among Clinical Social Workers: New Directions in Practice Research	not relevant
R. O. Day	2017	Effectiveness of an electronic patient-centred self-management tool for gout sufferers: a cluster randomised controlled trial protocol	not relevant
S. C. Day	2021	Abstracts from the 2021 Annual Meeting of the Society of General Internal Medicine	not relevant
Y. Dayo	2019	430. Impact of a Pharmacist-Managed Sexually Transmitted Disease (STD) Test Result Review Service at a Veterans Affairs Medical Center	not relevant
J. De Batlle	2019	Implementation of an integrated care platform for the management of complex chronic patients in Lleida, Spain	not relevant
W. de Beer	2018	An audit of risk assessments for suicide and attempted suicide in ED: a retrospective review of quality	not relevant
A. G. de Belvis	2009	Can primary care professionals' adherence to Evidence Based Medicine tools improve quality of care in type 2 diabetes mellitus? A systematic review	not relevant
P. A. De Clercq	2003	A consumer health record for supporting the patient-centered management of chronic diseases	not relevant
R. De Croon	2017	MyHealthToday: Helping patients with their healthschedule using a 24-hour clock visualization	not relevant
R. De Croon	2017	MyHealthToday: Helping Patients with their Healthschedule Using a 24-Hour Clock Visualization	not relevant
F. T. de Dombal	1991	Can computer aided teaching packages improve clinical care in patients with acute abdominal pain?	not relevant
J. De Grood	2011	Building 21st Century medicine through education, research, policy and practice. Abstracts of the Society of General Internal Medicine 34th Annual Meeting. Phoenix, Arizona. May 4-7, 2011	not relevant
H. De Groot	2009	Poster Sessions	not relevant
K. R. De Guzman	2022	Patient feedback and evaluation measures of a physical activity initiative: Exercise is Medicine program	not relevant
S. E. M. de Hoon	2017	Adverse events recording in electronic health record systems in primary care	not relevant
J. de Jong	2013	Which barriers affect morbidity registration performance of GP trainees and trainers?	not relevant
B. De La Salle	2010	Abstracts of the XXIII International Symposium on Technological Innovations in Laboratory Hematology. May 10-12, 2010. Brighton, United Kingdom	not relevant
P. B. De La Vega	2019	Exploring how screening and referral for social determinants of health affects usage of hospital and community resources that help with social needs: A pilot study	not relevant
K. De Ligt	2022	63rd Annual Conference of Indian Society of Hematology & Blood Transfusion (ISHBT) November 2022	not relevant
S. de Lusignan	2005	Using feedback to raise the quality of primary care computer data: a literature review	not relevant
S. de Lusignan	2005	Using Feedback to Raise the Quality of Primary Care Computer Data: a Literature Review	not relevant
S. de Lusignan	2006	The optimum granularity for coding diagnostic data in primary care: Report of a workshop of the EFMI Primary Care Informatics Working Group at MIE 2005	not relevant
S. de Lusignan	2007	An educational intervention, involving feedback of routinely collected computer data, to improve cardiovascular disease management in UK primary care	not relevant
S. de Lusignan	2003	Can patients with osteoporosis, who should benefit from implementation of the national service framework for older people, be identified from general practice computer records? A pilot study that illustrates the variability of computerized medical records and problems with searching them	not relevant
S. de Lusignan	2005	Quality and variability of osteoporosis data in general practice computer records: implications for disease registers	not relevant
S. De Lusignan	2003	Cholesterol management in patients with IHD: An audit-based appraisal of progress towards clinical targets in primary care	not relevant
S. de Lusignan	2006	The 'rule of halves' still applies to the management of cholesterol in cardiovascular disease: 2002-2005	not relevant
S. de Lusignan	2004	An educational intervention to improve data recording in the management of ischaemic heart disease in primary care	not relevant
S. de Lusignan	2006	Routinely-collected general practice data are complex, but with systematic processing can be used for quality improvement and research	not relevant
S. de Lusignan	2021	Dashboards to reduce inappropriate prescribing of metformin and aspirin: A quality assurance programme in a primary care sentinel network	not relevant
S. de Lusignan	2020	COVID-19 Surveillance in a Primary Care Sentinel Network: In-Pandemic Development of an Application Ontology	not relevant
S. de Lusignan	2020	Atrial fibrillation dashboard evaluation using the think aloud protocol	not relevant
S. de Lusignan	2021	Influenza and Respiratory Virus Surveillance, Vaccine Uptake, and Effectiveness at a Time of Cocirculating COVID-19: Protocol for the English Primary Care Sentinel System for 2020-2021	not relevant
S. de Lusignan	2012	Call for consistent coding in diabetes mellitus using the Royal College of General Practitioners and NHS pragmatic classification of diabetes	not relevant
S. de Lusignan	2004	Lessons from the implementation of a near patient anticoagulant monitoring service in primary care	not relevant
S. De Lusignan	2002	Does feedback improve the quality of computerized medical records in primary care?	not relevant
S. De Lusignan	2002	Does feedback improve the quality of computerized medical records in primary care?	not relevant
S. de Lusignan	2007	Achieving benefit for patients in primary care informatics: the report of a international consensus workshop at Medinfo 2007	not relevant
S. de Lusignan	2006	The use of routinely collected computer data for research in primary care: opportunities and challenges	not relevant
S. De Lusignan	2005	A knowledge audit of the managers of primary care organizations: top priority is how to use routinely collected clinical data for quality improvement	not relevant
L. De Mendonça	2023	Abstracts of the Australasian Association for Academic Primary Care (AAAPC) Annual Research Conference, 17–18 August 2023	not relevant
A. M. de Noordhout	2009	Treatments for progressing Parkinson's disease: a clinical case scenario study	not relevant
E. C. De Vega	2014	43rd ESCP international symposium on clinical pharmacy patient safety: bridging the gaps Copenhagen, Denmark, 22–24 October 2014	not relevant
C. de Wet	2017	Implementation of the trigger review method in Scottish general practices: patient safety outcomes and potential for quality improvement	not relevant
C. de Wet	2009	The preliminary development and testing of a global trigger tool to detect error and patient harm in primary-care records	not relevant
C. De Wet	2011	Screening electronic patient records to detect preventable harm: A trigger tool for primary care	not relevant
E. J. L. de Wilde	1993	Decision support system for test request screening	not relevant
I. de Zegher	1995	Prescription guidelines in OPADE: what are they, how are they used?	not relevant
M. Dean	2015	Engaging residents in stroke quality measures with financial incentives and electronic checklist	not relevant
S. Dean	2021	Assessment of an Educational Tool for Pediatric Cardiac Nurses on Individualized Family-Centered Developmental Care	not relevant
S. Debowski	2001	Impact of guided exploration and enactive exploration on self-regulatory mechanisms and information acquisition through electronic search	not relevant
E. Decullier	2012	Use of a collaborative database for epidemiological analyses and professional practice evaluation	not relevant
J. J. Dedier	2014	Emr-Based Physical Activity Counseling and Referral in Primary Care: An Evaluation Study	not relevant
S. Deeds	2018	Primary Care Provider Experiences with Econsults at Academic Health Centers across the United States	not relevant
S. A. Deeds	2019	Implementing an Opt-in eConsult Program at Seven Academic Medical Centers: a Qualitative Analysis of Primary Care Provider Experiences	not relevant
V. Deepak	2023	A Multi-System Integrative Workflow Implementation to Improve Documentation of Point-of-Care Ultrasound in Medical Intensive Care Unit	not relevant
C. Dehlendorf	2017	Development and field testing of a decision support tool to facilitate shared decision making in contraceptive counseling	not relevant
R. S. DeJesus	2012	Use of a clinical decision support system to increase osteoporosis screening	not relevant
M. DeJonckheere	2018	Designing for Clinical Change: Creating an Intervention to Implement New Statin Guidelines in a Primary Care Clinic	not relevant
P. Del Fante	2006	Getting the most out of your practice--the Practice Health Atlas and business modelling opportunities	not relevant
M. del Olmo Rodríguez	2023	Implementing a Broad Digital Framework to Drive Network Strategy Through PROMs and PREMs	not relevant
T. Delbanco	2012	Inviting patients to read their doctors' notes: a quasi-experimental study and a look ahead	not relevant
J. Deliz	2022	Diversity of Neurologic Disorders at a Free Neurology Community Health Clinic	not relevant
J. H. Delong	2022	International Stroke Conference 2022 Poster Abstracts	not relevant
M. DelPozo-Banos	2024	Contacts with primary and secondary healthcare before suicide by those under the care of mental health services: case-control, whole-population-based study using person-level linked routine data in Wales, UK during 2000-2015	not relevant
A. Demmert	2019	Abstract No. 574 Reduction of case delay time through collaborative intervention using a patient status dashboard	not relevant
K. Dempsey	2022	Embedding electronic patient-reported outcome measures into routine care for patients with stage III MELanoma (ePROMs-MEL): protocol for a prospective, longitudinal, mixed-methods pilot study	not relevant
T. D. Denberg	2009	A patient outreach program between visits improves diabetes care: a pilot study	not relevant
M. Deneyer	2012	Electronic medical file exchange between on-duty care providers and the attending paediatrician: a Belgian paediatric pilot project	not relevant
M. Denis	2011	Special Interest Report Abstracts	not relevant
N. M. Denizard-Thompson	2015	It's Bigger Than Just the Visit": A Hospital Follow-up Initiative to Address Social Determinants of Health and Promote High Quality Transitions of Care"	not relevant
N. M. Denizard-Thompson	2014	Older Adults' Attitudes About Receiving Text Messages Related to Colorectal Cancer Screening	not relevant
S. M. Dennis	2008	Chronic disease management in primary care: from evidence to policy	not relevant
J. C. Denny	2012	Natural language processing improves identification of colorectal cancer testing in the electronic medical record	not relevant
J. C. Denny	2012	Natural language processing improves identification of colorectal cancer testing in the electronic medical record	not relevant
R. M. Dent	2002	Development and evaluation of patient-centered software for a weight-management clinic	not relevant
E. Denton	2019	Severe Asthma Global Evaluation (SAGE): An Electronic Platform for Severe Asthma	not relevant
B. Depo	2022	Abstracts from the 2022 Annual Meeting of the Society of General Internal Medicine	not relevant
M. J. DePuccio	2022	Multi-stakeholder perspectives on the implementation of a clinic-based food referral program for patients with chronic conditions: a qualitative examination	not relevant
P. H. Derhy	2009	Digital pen and paper technology is an effective way of capturing variance data when using arthroplasty clinical pathways	not relevant
A. Derstroff	2025	Interactive visual formula composition of multidimensional data classifiers	not relevant
J. Derzon	2019	Anemia Management and Audit Feedback Practices for Reducing Overuse of RBC Transfusion: A Laboratory Medicine Best Practice Systematic Review and Meta-Analysis	not relevant
S. Desai	2021	Building an Ambulatory Safety Program at an Academic Health System	not relevant
S. V. Desai	2024	Precision Education: The Future of Lifelong Learning in Medicine	not relevant
M. Devchand	2019	Outcomes of an electronic medical record (EMR)-driven intensive care unit (ICU)-antimicrobial stewardship (AMS) ward round: Assessing the Five Moments of Antimicrobial Prescribing""	not relevant
V. Devireddy	2023	Abstract	not relevant
A. D. DeVore	2022	Improving implementation of evidence-based therapies for heart failure	not relevant
E. M. DeWitt	2011	Measuring Quality of Care in Juvenile Idiopathic Arthritis: The Pediatric Rheumatology Care and Outcomes Improvement Network.	not relevant
G. Dhaliwal	2013	The evolution of the master diagnostician	not relevant
Z. Dhanji	2014	CANES family health team EMR optimization pilot	not relevant
A. A. Dhavle	2016	Analysis of Prescribers' Notes in Electronic Prescriptions in Ambulatory Practice	not relevant
R. V. Dhopeshwarkar	2023	Lessons Learned from a National Initiative Promoting Publicly Available Standards-Based Clinical Decision Support	not relevant
S. S. Dhruva	2023	Unique Device Identifiers for Medical Devices at 10 Years	not relevant
V. Di Lalla	2019	Are radiation oncologists following guidelines? An audit of practice in patients with uncomplicated bone metastases	not relevant
M. Di Maio	2022	The role of patient-reported outcome measures in the continuum of cancer clinical care: ESMO Clinical Practice Guideline	not relevant
C. Diabetes Canada Clinical Practice Guidelines Expert	2018	Organization of Diabetes Care	not relevant
N. Diasinos	2015	Does the availability of therapeutic drug monitoring, computerised dose recommendation and prescribing decision support services promote compliance with national gentamicin prescribing guidelines?	not relevant
A. T. Diaz	2021	Diabetic Retinopathy Screening in Primary Care: Implementation for Sustained Impact in Teleophthalmology (I-SITE)	not relevant
M. C. G. Diaz	2021	A Provider-Focused Intervention to Promote Optimal Care of Pediatric Patients With Suspected Elbow Fracture	not relevant
A. Diaz-Romero	2018	1783. Implementation of New Strategy for Real-time Antimicrobial Stewardship (ASP) in a Secondary Healthcare Hospital, in Mexico City	not relevant
J. R. Dibu	2022	Treatment of Fever in Neurologically Critically Ill Patients	not relevant
L. DiCarlo	2014	Real-Time Assessment Of Medication Taking And Activities Of Daily Living In Patients With Uncontrolled Hypertension	not relevant
L. DiCarlo	2015	A real-world study evaluating the utility of an innovative digital health feedback device in patients with uncontrolled hypertension	not relevant
A. Dick	2021	Highlighting strengths and resources that increase ownership of cervical cancer screening for Indigenous communities in Northern British Columbia: Community-driven approaches	not relevant
W. P. Dickinson	2013	Use of a website to accomplish health behavior change: if you build it, will they come? And will it work if they do?	not relevant
G. DiDiodato	2015	Can an antimicrobial stewardship program reduce length of stay of immune-competent adult patients admitted to hospital with diagnosis of community-acquired pneumonia? Study protocol for pragmatic controlled non-randomized clinical study	not relevant
R. Dierckx	2014	Poster Session: Clinical	not relevant
R. Dierckx	2013	Exploring the impact of telemonitoring on prescription of guideline-recommended heart failure medication	not relevant
F. Dietrich	2023	Development and acceptance of a new adherence monitoring package to identify non-adherent patients with polypharmacy in primary care: a feasibility study	not relevant
F. Dietrich	2022	Facilitators and barriers in communicating medication adherence appraisal electronically to physicians	not relevant
J. W. Dietrich	2016	Calculated Parameters of Thyroid Homeostasis: Emerging Tools for Differential Diagnosis and Clinical Research	not relevant
N. Dieujuste	2020	Feasibility Study of a Quasi-experimental Regional Opioid Safety Prescribing Program in Veterans Health Administration Emergency Departments	not relevant
J. R. V. Diez	2023	Improving Substance Use Screening using S2BI in a Pediatric Primary Care Clinic	not relevant
S. W. Dijk	2023	Medical Imaging Decision And Support (MIDAS): Study protocol for a multi-centre cluster randomized trial evaluating the ESR iGuide	not relevant
L. C. DiLello	2018	Content Validation of Advanced Illness Criteria of a Palliative Care Screening Tool	not relevant
A. Dillon	2002	NICE, the processes and the programmes	not relevant
A. Dillon	2002	NICE, the processes and the programmes	not relevant
A. L. Dima	2023	Abstracts of the 26th Annual Meeting of ESPACOMP, the International Society for Medication Adherence, Berlin, Germany, 17-19 November 2022	not relevant
Z. DiMattia	2023	75 Effect of probiotic supplementation on intestinal permeability in subjects with overweight and obesity: A systematic review of randomized controlled trials	not relevant
C. Dimick	2008	Documentation bad habits. Shortcuts in electronic records pose risk	not relevant
S. Dineen-Griffin	2019	Helping patients help themselves: A systematic review of self-management support strategies in primary health care practice	not relevant
A. L. Dir	2024	Early development of local data dashboards to depict the substance use care cascade for youth involved in the legal system: qualitative findings from end users	not relevant
L. G. Dirks	2018	Disseminating the Results of a Depression Management Study in an Urban Alaska Native Health Care System	not relevant
S. Diwan	2024	Nudging strategies to influence prescribers' behavior toward reducing opioid prescriptions: a systematic scoping review	not relevant
M. Dixon-Woods	2013	Improving quality and safety of care using technovigilance": an ethnographic case study of secondary use of data from an electronic prescribing and decision support system"	not relevant
B. H. Dobkin	2007	Brain-computer interface technology as a tool to augment plasticity and outcomes for neurological rehabilitation	not relevant
S. K. Dobscha	2006	Depression decision support in primary care: a cluster randomized trial	not relevant
C. H. Dodson	2020	Focus group testing of a mobile app for pharmacogenetic-guided dosing	not relevant
S. B. Doernberg	2018	Essential Resources and Strategies for Antibiotic Stewardship Programs in the Acute Care Setting	not relevant
J. A. Doherty	2018	Large Health Systems' Prevention Guideline Implementation: A Qualitative Study	not relevant
S. Doherty	2015	CT scanning for head injury in the emergency department of a rural hospital	not relevant
I. Dolendo	2023	Advanced Practice Provider Vs. Electronic Comanagement to Improve Urinary Incontinence Care: Protocol for a Cluster Randomized Comparative Effectiveness Trial	not relevant
J. C. Dolins	2017	Improving Asthma Care by Building Statewide Quality Improvement Infrastructure	not relevant
A. Domingues	2018	Translational research and Innovation in Human and Health Science	not relevant
C. T. Donaghey	2022	Evaluation of a nausea assessment tool in the pediatric oncology population	not relevant
K. S. Donahue	2018	Tailoring Education for the Oncology Patient	not relevant
K. J. Donaldson	2014	The Effect of a Comprehensive Approach to Blood Product Management: Automated Decision Support, Education, and Feedback	not relevant
S. Dondapati	2012	Audit on evedence based blood transfusion in Intensive Care Unit (ICU) patients in a district general hospital	not relevant
F. Dong	2020	Effect on thromboprophylaxis among hospitalized patients using a system-wide multifaceted quality improvement intervention: rationale and design for a multicenter cluster randomized clinical trial in China: CHIPS-VTE Study for Thromboprophylaxis	not relevant
F. Dong	2020	Effect on thromboprophylaxis among hospitalized patients using a system-wide multifaceted quality improvement intervention: Rationale and design for a multicenter cluster randomized clinical trial in China	not relevant
M. Dong	2024	POINT-OF-CARE ULTRASONOGRAPHY TRAINING AND BARRIERS IN PULMONARY AND CRITICAL CARE FELLOWSHIP PROGRAMS: A NATIONAL SURVEY COMPARING UNIVERSITY AND COMMUNITY-BASED PROGRAMS	not relevant
C. Donnelly	2019	Development of a quality of care dashboard in breast cancer using EHR data	not relevant
C. F. Donner	2021	The Role of Telemedicine in Extending and Enhancing Medical Management of the Patient with Chronic Obstructive Pulmonary Disease	not relevant
N. Donner-Banzhoff	2014	Response to van den Bruel and Perera: the comprehensive diagnostic study: a new solution to old problems?	not relevant
J. M. Donoghue	1996	The treatment of depression: Prescribing patterns of antidepressants in primary care in the United Kingdom	not relevant
J. M. Donoghue	1996	The treatment of depression: prescribing patterns of antidepressants in primary care in the UK	not relevant
P. Dony	2014	Abstracts of Papers Presented at the 2014 Annual Meeting of the Society for Technology in Anesthesia (STA), January 15-18, 2014	not relevant
C. S. Dorfman	2010	The development of a web- and a print-based decision aid for prostate cancer screening	not relevant
M. V. Dorimain	2023	Implementing a safer and more reliable system to monitor test results at a teaching university-affiliated facility in a family medicine group: a quality improvement process report	not relevant
S. Dorman	2010	The use of an electronic patient record to facilitate a specialist palliative care multidisciplinary team meeting	not relevant
D. A. Dorr	2018	Data-Driven Diffusion Of Innovations: Successes And Challenges In 3 Large-Scale Innovative Delivery Models	not relevant
M. C. Dorr	2022	Quality improvements of healthcare trajectories by learning from aggregated patient-reported outcomes: a mixed-methods systematic literature review	not relevant
A. M. Doshi	2018	Informatics Solutions for Driving an Effective and Efficient Radiology Practice	not relevant
S. M. Dovey	1996	The computer research network of the Royal New Zealand College of General Practitioners: an approach to general practice research in New Zealand	not relevant
S. K. Dowling	2020	Group-facilitated audit and feedback to improve bronchiolitis care in the emergency department	not relevant
L. Downey	2022	Anonymous Electronic Ibd Patient Service Feedback	not relevant
D. B. Doyle	1998	Health professions students as research partners in community oriented primary care	not relevant
R. Drake	2021	Single Plasma Unit Transfusion in Adults Are Either Inappropriate or Underdosed	not relevant
J. Dreicer	2023	Utilizing Attending Physicians Mentors and Quality Performance Coaches to Foster Successful Resident Qi Projects	not relevant
T. Dreischulte	2012	A cluster randomised stepped wedge trial to evaluate the effectiveness of a multifaceted information technology-based intervention in reducing high-risk prescribing of non-steroidal anti-inflammatory drugs and antiplatelets in primary medical care: the DQIP study protocol	not relevant
T. Dreischulte	2012	High-risk prescribing and monitoring in primary care: how common is it, and how can it be improved?	not relevant
D. M. Drekonja	2015	Antimicrobial stewardship in outpatient settings: a systematic review	not relevant
I. R. Drennan	2024	The impact of real-time feedback on ventilation quality during out-of-hospital cardiac arrest: A before-and-after study	not relevant
M. Dronavalli	2017	Findings from a clinical audit in regional general practice of management of patients following acute coronary syndrome	not relevant
L. Du Yan	2021	Education vs Clinician Feedback on Antibiotic Prescriptions for Acute Respiratory Infections in Telemedicine: a Randomized Controlled Trial	not relevant
S. Duane	2013	Supporting the improvement and management of prescribing for urinary tract infections (SIMPle): protocol for a cluster randomized trial	not relevant
G. C. Duarte	2022	Implementation of a patient blood management program based on a low-income country-adapted clinical decision support system	not relevant
M. Duckworth	2019	Assessing the Effectiveness of Engaging Patients and Their Families in the Three-Step Fall Prevention Process Across Modalities of an Evidence-Based Fall Prevention Toolkit: An Implementation Science Study	not relevant
J. Duda	2018	Bayesian network interface for assisting radiology interpretation and education	not relevant
N. Dudley	2019	Facilitators and Barriers to Interdisciplinary Communication between Providers in Primary Care and Palliative Care	not relevant
D. M. Dudzinski	2016	Effect of Educational Intervention on the Rate of Rarely Appropriate Outpatient Echocardiograms Ordered by Attending Academic Cardiologists: A Randomized Clinical Trial	not relevant
H. Duehren	2024	EVALUATING HOSPITALIST AND RESIDENT EXPERIENCES WITH MICU-TO-WARD HANDOFF AFTER IMPLEMENTING THE ICU-PAUSE WRITTEN HANDOFF AT A SINGLE ACADEMIC MEDICAL CENTER	not relevant
L. Duff	1998	Implementing clinical guidelines: how can informatics help?	not relevant
D. C. Dugdale	2022	Association Between a Population Health Intervention and Hypertension Control	not relevant
I. Dukic	2011	Improving the quality of operation notes	not relevant
M. Dulière	2022	Training Issue about Digital Tools : from Users & Carers to Professionals	not relevant
P. Dullabh	2024	Advancing patient-centered clinical decision support in today's health care ecosystem: key themes from the Clinical Decision Support Innovation Collaborative's 2023 Annual Meeting	not relevant
C. Dumas	2014	2014 Scientific Session of the Society of American Gastrointestinal and Endoscopic Surgeons (SAGES), Salt Lake City, Utah, USA, 2–5 April 2014	not relevant
K. A. Duncan	2016	Audit of radiology communication systems for critical, urgent, and unexpected significant findings	not relevant
K. F. Dunn	2023	A Clinical Decision Support Tool to Advance Guideline-Directed Medical Therapy in Patients with Heart Failure	not relevant
T. L. Dunning	2012	Insulin: a commonly used high‐risk medicine	not relevant
J. A. Duong	2017	Exploring Physician Perspectives of Residency Holdover Handoffs: A Qualitative Study to Understand an Increasingly Important Type of Handoff	not relevant
F. M. H. M. Dupuits	1999	A rational request behavior: The development of prediction instruments regarding thyroid function tests in primary care	not relevant
G. Duque	2003	Building a learning experience: The implementation of a clerkship in geriatric medicine	not relevant
C. Durand	2022	Perceptions, current practices, and interventions of community pharmacists regarding antimicrobial stewardship: A qualitative study	not relevant
C. A. Dyer	1998	Risk-factor assessment for falls: from a written checklist to the penless clinic	not relevant
D. S. Dyer	2022	EP01.07-002 Objectives and Design of the ACR Lung Cancer Screening CT Incidental Findings - Quick Reference Guide	not relevant
P. C. Dykes	2005	Clinical practice guideline adherence before and after implementation of the HEARTFELT (HEART Failure Effectiveness & Leadership Team) intervention	not relevant
M. A. Ebert	2008	Detailed review and analysis of complex radiotherapy clinical trial planning data: evaluation and initial experience with the SWAN software system	not relevant
M. Ebnali	2022	A Coding Framework for Usability Evaluation of Digital Health Technologies	not relevant
M. Ebnali	2022	A Coding Framework for Usability Evaluation of Digital Health Technologies	not relevant
S. Ebrahim	2019	Outcomes of patients post major lower limb amputation at a regional hospital in Durban, South Africa	not relevant
M. Eckardt	2019	An analysis of nursing students' ethical conflicts in a hospital	not relevant
E. A. Edelman	2014	Evaluation of a novel electronic genetic screening and clinical decision support tool in prenatal clinical settings	not relevant
M. C. Edgar	2022	Development of a low resource exercise rehabilitation application for musculoskeletal disorders to help underserved patients in a primary care setting	not relevant
A. Edgeworth	2010	An evaluation of near-patient testing of anticoagulant control in general practice	not relevant
D. M. Edmunds	2015	ARREST: a risk evaluation system for interactive 3D visualisation of adverse effects from radiotherapy	not relevant
O. Efimova	2017	Clinical decisions surrounding genomic and proteomic testing among United States veterans treated for lung cancer within the Veterans Health Administration	not relevant
B. Egan	2011	Posters	not relevant
L. Egan	2010	Red Cell Usage for Iron Deficiency Anaemia in a University Teaching Hospital	not relevant
T. Egerton	2018	Development of a Service Delivery Intervention and Implementation Plan for Optimising Primary Care Management of Knee Osteoarthritis: The Partner Project	not relevant
J. Egger	2012	Po-288 a Novel Computer Program to Support Mr-Guided Gynecologic Brachytherapy	not relevant
J. Egger	2014	Interactive-cut: Real-time feedback segmentation for translational research	not relevant
J. P. Ehlers	2014	Visualisation of contrast-enhanced intraoperative optical coherence tomography with indocyanine green	not relevant
E. C. Ehnbom	2014	Do electronic discharge summaries contain more complete medication information? A retrospective analysis of paper versus electronic discharge summaries	not relevant
J. M. Ehrenfeld	2014	Automated near-real-time clinical performance feedback for anesthesiology residents: one piece of the milestones puzzle	not relevant
R. S. Ehrlichman	2015	Quarterly reporting of computed tomography ordering history reduces the use of imaging in an emergency department	not relevant
M. J. Eide	2012	Web-based curriculum improves primary care providers' skin cancer detection skills	not relevant
E. V. Eikey	2015	Examining the role of collaboration in studies of health information technologies in biomedical informatics: A systematic review of 25 years of research	not relevant
J. Einhorn	2023	Automated Messaging Program to Facilitate Systematic Home Blood Pressure Monitoring: Qualitative Analysis of Provider Interviews	not relevant
O. Eiring	2017	The development and feasibility of a personal health-optimization system for people with bipolar disorder	not relevant
N. Eisenstein	2017	Incidence and medical management of bisphosphonate-associated atypical femoral fractures in a major trauma centre: a retrospective observational study	not relevant
S. Ekblad	2013	Educational potential of a virtual patient system for caring for traumatized patients in primary care	not relevant
D. K. Ekouevi	2011	Strengthening health systems through HIV monitoring and evaluation in Sub-Saharan Africa	not relevant
O. El Gazzar	2011	Image distribution and integration strategies	not relevant
Y. El Miedany	2011	A controlled pilot assessment of the utility of visual feedback in the treatment of early rheumatoid arthritis	not relevant
Y. El Miedany	2012	Assessment of the utility of visual feedback in the treatment of early rheumatoid arthritis patients: a pilot study	not relevant
R. El-Kareh	2013	Use of health information technology to reduce diagnostic errors	not relevant
P. Elbers	2009	Acidbase.org: online decision support in complex acid–base disorders using the Stewart approach	not relevant
A. L. Elchynski	2021	Utilizing a Human-Computer Interaction Approach to Evaluate the Design of Current Pharmacogenomics Clinical Decision Support	not relevant
N. C. Elder	2010	The management of test results in primary care: does an electronic medical record make a difference?	not relevant
P. Eldridge	2016	Editorial: Issue 30.1	not relevant
L. E. Ellington	2021	Health workers' perspectives of a mobile health tool to improve diagnosis and management of paediatric acute respiratory illnesses in Uganda: a qualitative study	not relevant
B. J. Ellinoy	2008	Readers' and author's responses to Clinicians must reinvent the medical record to stimulate the adoption of electronic medical records""	not relevant
K. Elliott	2019	ASCIA 2019 Conference 30th Annual Conference of the Australasian Society of Clinical Immunology and Allergy (ASCIA), 3-7 September 2019, Perth Convention and Exhibition Centre, Perth, Western Australia	not relevant
R. Elliott	2024	31st European Congress on Obesity (ECO 2024)	not relevant
M. Elliott-Rudder	2017	Using electronic medical records to assess the rate of treatment for osteoporosis in Australia	not relevant
B. Ellis	2011	Complex adaptive systems (CAS): an overview of key elements, characteristics and application to management theory	not relevant
B. S. Ellis	2016	The Value of Systems and Complexity Thinking to Enable Change in Adaptive Healthcare Organisations, Supported by Informatics	not relevant
A. M. Ellison	2018	A Standardized Clinical Pathway to Decrease Hospital Admissions Among Febrile Children With Sickle Cell Disease	not relevant
R. B. Elson	1995	Computerized patient records in primary care. Their role in mediating guideline-driven physician behavior change	not relevant
S. Eltantawy	2024	DOES THE REFERRAL PATHWAY FOR NEW PAEDIATRIC INFLAMMATORY BOWEL DISEASE (PIBD) PATIENTS IN OUR INSTITUTION COMPLY WITH THE PAEDIATRIC GASTROENTEROLOY, HEPATOLOGY AND NUTRITION (PGHAN) UK NATIONAL CENSUS 2021?	not relevant
G. Elwyn	2004	Safety from numbers: Identifying drug related morbidity using electronic records in primary care	not relevant
G. Elwyn	2013	Option Grids: shared decision making made easier	not relevant
G. Elwyn	2006	Developing a quality criteria framework for patient decision aids: online international Delphi consensus process	not relevant
A. N. Elzouki	2020	Polypharmacy and drug interactions amongst cirrhotic patients discharged from a tertiary center: Results from a national quality improvement audit	not relevant
S. Emil	2011	Research, innovations, clinical vignettes competition. Abstracts of Hospital Medicine Dallas 2011. May 10-13, 2011. Grapevine, Texas, USA	not relevant
A. Emmanuel	2023	Tough on crime, tough on the causes of crime	not relevant
A. Emmanuel	2022	Posters	not relevant
P. M. Emmelkamp	2005	Technological innovations in clinical assessment and psychotherapy	not relevant
S. R. Emmett	2010	Re: Audit of specifically designed adenotonsillectomy operation sheet	not relevant
A. Emslie‐Smith	2007	Communication in a digital age	not relevant
M. Eng	2014	Primary care provider feedback for improving clinical progress reports on weight maintenance	not relevant
A. Enquobahrie	2019	Development and face validation of ultrasound-guided renal biopsy virtual trainer	not relevant
A. Enquobahrie	2019	Development and face validation of ultrasound-guided renal biopsy virtual trainer	not relevant
R. H. Epstein	2017	Intraoperative Handoffs Among Anesthesia Providers Increase the Incidence of Documentation Errors for Controlled Drugs	not relevant
R. H. Epstein	2015	Influencing Anesthesia Provider Behavior Using Anesthesia Information Management System Data for Near Real-Time Alerts and Post Hoc Reports	not relevant
P. Erande	2023	Development and user acceptability testing of healthy heart mobile application - a tool for cardiovascular risk modification among patients with type 2 diabetes mellitus	not relevant
S. P. Erdeniz	2023	Computational Evaluation of Model-Agnostic Explainable AI Using Local Feature Importance in Healthcare	not relevant
M. Erlich	2023	User testing to inform modification of the MyHealthyGut digital health application in inflammatory bowel disease	not relevant
M. Ernst	2021	Smart implants in fracture care - only buzzword or real opportunity?	not relevant
Z. K. Escobar	2020	Initial Impact of COVID-19 on ambulatory antibiotic prescribing for respiratory viral infections	not relevant
S. Eslami	2014	From assessment to improvement of elderly care in general practice using decision support to increase adherence to ACOVE quality indicators: study protocol for randomized control trial	not relevant
H. M. Espel-Huynh	2024	Clinical Effects of Asynchronous Provider-Guided Practice Sessions During Blended Care Therapy for Anxiety and Depression: Pragmatic Retrospective Cohort Study	not relevant
A. Espinoza	2016	Leveraging value from patient quality and safety through the near elimination of ventilator-associated pneumonia in the critical care unit of Chabert medical center	not relevant
J. M. Esposito	2020	Improving Mental Health Communication From the Pediatric Emergency Department to Primary Care	not relevant
M. R. Esposito	2024	An italian retrospective multicentric audit on the traceability of vascular access devices procedures	not relevant
K. Esser	2024	A quality improvement evaluation of a standardized intervention for children with medical complexity transitioning to adult care	not relevant
L. Estcourt	2013	Abstracts of the XXXI Annual Scientific Meeting of the British Blood Transfusion Society. October 16-18, 2013. Birmingham, United Kingdom	not relevant
B. Esterer	2017	A hybrid, low-cost tissue-like epidural needle insertion simulator	not relevant
C. Estrada	2010	A cluster-randomized trial of a web-based physician intervention to improve diabetes care	not relevant
C. A. Estrada	2011	A web-based diabetes intervention for physician: a cluster-randomized effectiveness trial	not relevant
D. A. Ettlin	2016	Design, construction, and technical implementation of a web-based interdisciplinary symptom evaluation (WISE) - a heuristic proposal for orofacial pain and temporomandibular disorders	not relevant
A. Etxeberria	2021	[Evaluation of the collaboration between Primary and Hospital Care in order to improve inappropriate prescription]	not relevant
H. G. Evans	2024	Harnessing the potential of data-driven strategies to optimise transfusion practice	not relevant
M. A. Evans	2005	Rapid prototyping and industrial design practice: can haptic feedback modelling provide the missing tactile link?	not relevant
R. G. Evans	2007	Assessing the practising physician using patient surveys: a systematic review of instruments and feedback methods	not relevant
W. Evans	2022	Abstracts from the 54(th) European Society of Human Genetics (ESHG) Conference: e-Posters	not relevant
J. Evans-Jones	2003	Let's talk about sex--chlamydia prevention in primary care	not relevant
E. Evashwick	2014	Using Electronic Prescription Orders to Improve Adherence to National Guidelines on Prophylactic Antibiotics in a Medical Office Setting	not relevant
C. Everard	2017	Meeting abstracts from the International Stillbirth Alliance Conference 2017	not relevant
D. L. Ewins	2013	Introduction of a robust foot screening tool for inpatients with diabetes: use of the CQUIN (Commissioning for Quality and Innovation) payment framework to achieve successful implementation in a district general hospital	not relevant
T. P. Exarchos	2015	Management and modeling of balance disorders using decision support systems: The EMBALANCE project	not relevant
T. P. Exarchos	2015	Management and modeling of balance disorders using decision support systems: the EMBALANCE project	not relevant
T. P. Exarchos	2016	Mining balance disorders' data for the development of diagnostic decision support systems	not relevant
C. C. Ezeudu	2016	Routine immunization data management need assessment survey of selected health facilities and local government areas in Enugu State, June, 2015	not relevant
A. M. Ezzat	2024	Development and Evaluation of a Behaviour Change Intervention to Increase General Practitioner Referral of People with Hip and Knee Osteoarthritis to Exercise-Therapy	not relevant
M. Fabregas	2014	Effectiveness of an intervention designed to optimize statins use: a primary prevention randomized clinical trial	not relevant
L. Faes	2022	Artificial Intelligence and Statistics: Just the Old Wine in New Wineskins?	not relevant
M. Fakhry	2007	Employing bending beam transducer design and statistical algorithms to develop a clinical real time tissue compliance mapping system	not relevant
M. Fakhry	2009	A real-time compliance mapping system using standard endoscopic surgical forceps	not relevant
M. Falkinger	2012	Potential of a HDR image processing sensor for optimized visualisation in NOTES interventions	not relevant
P. Fallah	2024	Evaluation of Unsolicited Feedback from Patients with Cancer and Their Families as a Strategy to Improve Cancer Care Delivery	not relevant
A. C. Fanaroff	2018	Stroke prevention in atrial fibrillation: re-defining 'real-world data' within the broader data universe	not relevant
C. H. Fang	2007	[The research of virtual hepatectomy]	not relevant
Y. Fang	2023	Construction and preliminary application of a non!drug management decision support system for gestational diabetes mellitus	not relevant
P. D. Fante	2006	Getting the most out of your practice: The practice health atlas and business modelling opportunities	not relevant
M. S. Farghal	2023	3.14 Pediatric Providers' Satisfaction With CAPP - A CPAP in California: A Mixed Methods Analysis	not relevant
A. Faria	2021	Proximity-aware interactive displays for rehabilitation centres	not relevant
A. Farmer	2005	A real-time, mobile phone-based telemedicine system to support young adults with type 1 diabetes	not relevant
A. Farmer	2020	Inhaled corticosteroids prescriptions increased in the ED for recurrent asthma exacerbations by automated electronic reminders in the ED	not relevant
M. C. Farquhar	2005	Barriers to effective communication across the primary/secondary interface: examples from the ovarian cancer patient journey (a qualitative study)	not relevant
T. Farragher	2021	Methodological challenges using routine aggregated data in a primary care implementation trial on opioid prescribing	not relevant
B. Farrell	2020	Deprescribing Guidelines: Value of an Interactive Mobile Application	not relevant
N. Faruqi	2019	Primary health care provider-focused interventions for improving outcomes for people with type 2 diabetes: a rapid review	not relevant
A. Fattahi	2024	INVESTIGATING THE REASONS BEHIND CHRONICALLY LOW RATES OF RESULTS ENDORSEMENT WITHIN OXFORD UNIVERSITY HOSPITALS TRUST	not relevant
E. Faulconer	2004	An eight-step method for assessing diagnostic data quality in_x000D_ practice: chronic obstructive pulmonary disease as an exemplar	not relevant
E. R. Faulconer	2004	An eight-step method for assessing diagnostic data quality in practice: chronic obstructive pulmonary disease as an exemplar	not relevant
E. R. Faulconer	2004	An eight-step method for assessing diagnostic data quality in practice: Chronic obstructive pulmonary disease as an exemplar	not relevant
M. Faulds	2017	Intensive Care Society State of the Art 2016 Abstracts	not relevant
N. Faulkner	2023	Feasibility of a rapid diagnosis discussion tool for reducing misdiagnosis of patients presenting to emergency departments with abdominal pain	not relevant
B. Fauroux	2014	Exploration of the Respiratory Muscles in Children	not relevant
C. Feather	2024	Comparing safety, performance and user perceptions of a patient-specific indication-based prescribing tool with current practice: a mixed methods randomised user testing study	not relevant
D. A. Fedele	2023	Implementation of a pediatric asthma management program in rural primary care clinics	not relevant
W. Fei	2015	PSF: A Unified Patient Similarity Evaluation Framework Through Metric Learning With Weak Supervision	not relevant
C. Feifer	2006	The logic behind a multimethod intervention to improve adherence to clinical practice guidelines in a nationwide network of primary care practices	not relevant
A. Fejzic	2021	Evaluation of Vectorcardiogram Perspectives in Education and Clinical Practice	not relevant
J. Feldman	2023	A Systematic Review of Audit and Feedback Tools to Reduce Opioid Prescribing for Chronic Non-Cancer Pain	not relevant
R. Feldman	2022	Leveraging Real-world Data to Increase Procedure Room Capacity: A Multidisciplinary Quality Improvement Project	not relevant
R. Feldman	2022	Leveraging Real-world Data to Increase Procedure Room Capacity: A Multidisciplinary Quality Improvement Project	not relevant
D. A. Feldstein	2023	Disseminating child abuse clinical decision support among commercial electronic health records: Effects on clinical practice	not relevant
X. Feng	2024	What are the frequent complaints voiced by inpatients and physicians amidst the emerging infectious diseases? - An illustrative instance of the COVID-19	not relevant
S. H. Fenton	2006	The HIM impact on EHRs: Newly released study links HIM professionals and successful EHR implementations	not relevant
R. Fernandez-Urrusuno	2020	Successful improvement of antibiotic prescribing at Primary Care in Andalusia following the implementation of an antimicrobial guide through multifaceted interventions: An interrupted time-series analysis	not relevant
J. M. Ferrante	2010	Principles of the patient-centered medical home and preventive services delivery	not relevant
M. Ferrari	2017	Youth mental health, family practice, and knowledge translation video games about psychosis: Family physicians’ perspectives	not relevant
S. Feupe	2015	Diagnostic Error in Medicine 7th International Conference	not relevant
E. Field	2021	Development of the COVID-19 Real-Time Information System for Preparedness and Epidemic Response (CRISPER), Australia	not relevant
M. H. Field	2004	The perils of CPOE	not relevant
M. T. Field	2022	Chemotherapy roadmaps in pediatric oncology: A digital electronic medical record integrated solution	not relevant
K. K. Fields	2013	Measuring clinical pathway compliance using a simulated patient approach with clinical performance and value (CPV) vignettes.	not relevant
M. Fieschi	2002	Information technology is changing the way society sees health care delivery	not relevant
J. Fifield	2010	Improving pediatric asthma control among minority children participating in medicaid: providing practice redesign support to deliver a chronic care model	not relevant
S. Figar	2017	Scientific Exhibits	not relevant
S. D. Fihn	2009	Improving quality: lessons from the Department of Veterans Affairs	not relevant
A. G. Fiks	2013	Effectiveness of decision support for families, clinicians, or both on HPV vaccine receipt	not relevant
A. G. Fiks	2016	Improving HPV Vaccination Rates Using Maintenance-of-Certification Requirements	not relevant
A. G. Fiks	2017	Distance-Learning, ADHD Quality Improvement in Primary Care: A Cluster-Randomized Trial	not relevant
A. G. Fiks	2015	Adoption of electronic medical record-based decision support for otitis media in children	not relevant
B. Filardo	2018	An electrifying effect: Targeted work flow rewiring improved rates of electronic prescribing at discharge	not relevant
A. Filer	2003	Methotrexate prescribing records: a primary and secondary care audit	not relevant
G. Filice	2013		not relevant
D. Filip	2012	Colometer: a real-time quality feedback system for screening colonoscopy	not relevant
M. Findlay	2020	Best Evidence to Best Practice: Implementing an Innovative Model of Nutrition Care for Patients with Head and Neck Cancer Improves Outcomes	not relevant
A. M. Fine	2009	Parent-driven technology for decision support in pediatric emergency care	not relevant
A. D. Fineberg	2002	The Personal Information Protection and Electronic Documents Act: physician prescription data and Canadian health system reviews	not relevant
J. Finkelstein	2017	Introducing a Comprehensive Informatics Framework to Promote Breast Cancer Risk Assessment and Chemoprevention in the Primary Care Setting	not relevant
J. Finney	2012	California State Mandated MRSA Screening: Healthcare Dollars Down the Drain!	not relevant
M. Fiore	2019	An electronic health record-based interoperable eReferral system to enhance smoking Quitline treatment in primary care	not relevant
K. Fiscella	2022	Blood Pressure Visit Intensification in Treatment (BP-Visit) Findings: a Pragmatic Stepped Wedge Cluster Randomized Trial	not relevant
K. I. Fischer	2020	Patient-reported outcomes feedback report for knee arthroplasty patients should present selective information in a simple design - findings of a qualitative study	not relevant
J. Fischman	2017	A Supplement to TRANSFUSION Abstract Presentations from the AABB Annual Meeting San Diego, CA, October 7-10, 2017	not relevant
J. Fish	2013	Visit Based Ehr Reminders Improve the Quality of Outpatient Care	not relevant
D. B. Fishbein	2006	Determining indications for adult vaccination: patient self-assessment, medical record, or both?	not relevant
D. A. Fisher	2011	Electronic medical records and improving the quality of the screening process	not relevant
H. Fisher	2019	Addressing social determinants of health: Developing and delivering timely, actionable audit feedback reports to healthcare teams	not relevant
M. Fisher	2003	Improving communication between primary and secondary care	not relevant
M. Fisk	2021	Hospital admissions due to drug-induced hyponatraemia	not relevant
D. N. Fitch	2017	Use of electronic health record clinical decision support tool for HCV birth cohort screening	not relevant
T. L. Fitter	2012	Care gaps and opportunities to improve risk reduction strategies of women diagnosed with gestational diabetes in centre Wellington	not relevant
D. A. Fitzmaurice	2001	Does the Birmingham model of oral anticoagulation management in primary care work outside trial conditions?	not relevant
J. M. Fitzmaurice	2002	Three decades of research on computer applications in health care: Medical informatics support at the agency for healthcare research and quality	not relevant
A. L. Fitzpatrick	2021	Evaluating a system to promote timely detection of cognitive impairment in primary care practice	not relevant
M. Fiuzat	2016	The US Food and Drug Administration and the Future of Cardiovascular Medicine	not relevant
L. Fleisher	2014	Application of best practice approaches for designing decision support tools: the preparatory education about clinical trials (PRE-ACT) study	not relevant
M. Fleming	2015	Impact of staphylococcal decolonization on neurosurgical infection rates in an academic medical center	not relevant
M. Fleshner	2018	In corporating advance care planning into HIV primary care: A quality improvement initiative	not relevant
S. Fletcher	2019	Link-me: Protocol for a randomised controlled trial of a systematic approach to stepped mental health care in primary care	not relevant
R. Flint	2019	The Safer Prescription of Opioids Tool (SPOT): A Novel Clinical Decision Support Digital Health Platform for Opioid Conversion in Palliative and End of Life Care-A Single-Centre Pilot Study	not relevant
S. T. Florig	2024	Variable Impact of Medical Scribes on Physician Electronic Health Record Documentation Practices: A Quantitative Analysis Across a Large, Integrated Health-System	not relevant
T. J. Flottemesch	2012	Are characteristics of the medical home associated with diabetes care costs?	not relevant
K. Flower	2019	I-SCRN: A quality improvement collaborative to increase early childhood screening, referral and follow up in pediatric primary care practices	not relevant
D. Flynn	2011	Engaging Clinicians, Patients and Family Members in the Development of Decision Support for Hyperacute Stroke	not relevant
K. Foil	2018	Poster Session Abstracts	not relevant
C. Foley	2018	The Development, Implementation and Outcomes of a National Patient Experience Survey and Associated Quality Improvement Infrastructure: Lessons from Ireland	not relevant
A. Follador	2008	An Audit of Non-Urgent Attendances of Cancer Patients (Pts) to the Emergency Department (Ed) of a District General Hospital in North-Eastern	not relevant
G. C. Fonarow	2010	Improving evidence-based care for heart failure in outpatient cardiology practices: primary results of the Registry to Improve the Use of Evidence-Based Heart Failure Therapies in the Outpatient Setting (IMPROVE HF)	not relevant
G. Fond	2013	[Charisma and leadership: new challenges for psychiatry]	not relevant
J. M. N. Fong	2023	Increasing the Use of Regional Citrate Anticoagulation for Ckrt in a Large Tertiary Center: A Quality Improvement Project	not relevant
M. S. Fonhus	2018	Patient-mediated interventions to improve professional practice	not relevant
R. E. Foraker	2016	Oncologists' Perceptions of the Usability of SPHERE: an Electronic Health Record Application Based on Life's Simple 7™	not relevant
U. Forberg	2016	Effects of computer reminders on complications of peripheral venous catheters and nurses' adherence to a guideline in paediatric care--a cluster randomised study	not relevant
D. W. Ford	2023	Building Trust: Developing an Ethical Communication Framework for Navigating Artificial Intelligence Discussions and Addressing Potential Patient Concerns	not relevant
E. Ford	2016	You don't immediately stick a label on them": a qualitative study of influences on general practitioners' recording of anxiety disorders"	not relevant
E. W. Ford	2022	From Teams to Transactions: Stepping Back From Feed-Forward Practices	not relevant
J. B. Ford	2007	Using hospital discharge data for determining neonatal morbidity and mortality: a validation study	not relevant
R. Forde	2022	An integrated primary care-based programme of PRE-Pregnancy cARE to improve pregnancy outcomes in women with type 2 Diabetes (The PREPARED study): protocol for a multi-method study of implementation, system adaptation and performance	not relevant
P. Forget	2021	Is multi-source feedback the future of perioperative medicine?	not relevant
A. Forni	2010	Evaluation of the impact of a tele-ICU pharmacist on the management of sedation in critically ill mechanically ventilated patients	not relevant
A. Fornos-Garrigos	2014	Appropriateness of clopidogrel use according to current recommendations	not relevant
C. B. Forrest	2013	Improving adherence to otitis media guidelines with clinical decision support and physician feedback	not relevant
L. Forsetlund	2009	Continuing education meetings and workshops: effects on professional practice and health care outcomes	not relevant
A. J. Forster	2005	Adverse drug events occurring following hospital discharge	not relevant
R. M. Forster	2013	Geographic Cohorting of Medicine Patients at Umass Memorial Medical Center - Implementation and Sustainment	not relevant
T. Fortuna	2016	Take a stab at it-a novel and economical chest tube model for procedural skills education	not relevant
S. M. Fosser	2019	User-Centered Design of a Patient Medication Reconciliation Module in an Integrated Personal Health Record	not relevant
S. M. Fosser	2019	User-Centered Design of a Patient Medication Reconciliation Module in an Integrated Personal Health Record	not relevant
S. E. Fostello	2021	The Association of Weekly Sonographer Feedback and Reduction in Sonographer Errors	not relevant
J. Foster	2015	mHealth to promote pregnancy and interconception health among African-American women at risk for adverse birth outcomes: a pilot study	not relevant
J. C. Fowler	2021	Improving Psychiatric Care Through Integrated Digital Technologies	not relevant
J. C. Fowler	2019	Lessons learned while integrating patient-reported outcomes in a psychiatric hospital	not relevant
A. D. Fox	2015	Buprenorphine Group Medical Visits: Team-Based Opioid Addiction Treatment in Primary Care	not relevant
S. Fox-Young	2010	Developing an Australian framework for scope of practice decisions by nurses and midwives - lessons for cross-border standards development	not relevant
S. Franc	2011	Telemedicine: what more is needed for its integration in everyday life?	not relevant
B. D. Francisco	2021	Adoption of Best Practices Increases Proportion of Outpatient to Acute Care Pediatric Asthma Visits	not relevant
H. L. Franklin	2016	Clinical development of BLZ-100 for real-time optical imaging of tumors during resection	not relevant
J. Fransen	2003	Effectiveness of a measurement feedback system on outcome in rheumatoid arthritis: a controlled clinical trial	not relevant
S. H. Fraundorf	2023	Cognitive perspectives on maintaining physicians' medical expertise: IV. Best practices and open questions in using testing to enhance learning and retention	not relevant
S. B. Frazier	2022	Improving Critical Care Documentation Accuracy in a Pediatric Emergency Department	not relevant
M. Frederick	2011	Utilization of a clinical registry to drive practice-based learning and improvement among cardiology fellows in training: Observations from the american college of cardiology's pinnacle registry™	not relevant
R. Fredericksen	2018	25th Annual Conference of the International Society for Quality of Life Research	not relevant
S. Frennert	2022	Embedding and Integrating a Digital Patient Management Platform Into Everyday Primary Care Routines: Qualitative Case Study	not relevant
A. Fretheim	2006	Rational prescribing in primary care (RaPP): economic evaluation of an intervention to improve professional practice	not relevant
A. Fretheim	2006	Rational prescribing in primary care (RaPP): a cluster randomized trial of a tailored intervention	not relevant
A. Fretheim	2003	Rational Prescribing in Primary Care (RaPP-trial). A randomised trial of a tailored intervention to improve prescribing of antihypertensive and cholesterol-lowering drugs in general practice [ISRCTN48751230]	not relevant
T. R. Fried	2017	Effect of the Tool to Reduce Inappropriate Medications on Medication Communication and Deprescribing	not relevant
T. R. Fried	2022	Effect of Computer-Tailored Print Feedback, Motivational Interviewing, and Motivational Enhancement Therapy on Engagement in Advance Care Planning: A Randomized Clinical Trial	not relevant
M. W. Friedberg	2009	Associations between structural capabilities of primary care practices and performance on selected quality measures	not relevant
H. S. Friedler	2017	A QUALITY IMPROVEMENT (QI) COLLABORATIVE TO IMPROVE INFLUENZA IMMUNISATION RATES FOR DISEASE-SPECIFIC PAEDIATRIC POPULATIONS	not relevant
C. P. Friedman	1996	The virtual clinical campus	not relevant
B. D. Frijling	2002	Multifaceted support to improve clinical decision making in diabetes care: a randomized controlled trial in general practice	not relevant
N. Frisch	2014	Growing a professional network to over 3000 members in less than 4 years: evaluation of InspireNet, British Columbia's virtual nursing health services research network	not relevant
J. Fritzsche	2024	IMPACT OF EUS-GUIDED CHOLEDOCHODUODENOSTOMY VERSUS TRANSPAPILLARY ENDOSCOPIC BILIARY DRAINAGE ON THE INTRA- AND POST-OPERATIVE OUTCOME OF PANCREATODUODENECTOMY: A MULTICENTER PROPENSITY SCORE MATCHED STUDY	not relevant
J. F. Froen	2016	eRegistries: Electronic registries for maternal and child health	not relevant
W. J. Frohna	2010	Abstracts of the 2010 Society for Academic Emergency Medicine Annual Meeting. June 3-6, 2010. Phoenix, Arizona, USA	not relevant
H. M. Frost	2022	Increasing Guideline-Concordant Durations of Antibiotic Therapy for Acute Otitis Media	not relevant
H. M. Frost	2023	Sustainability of Interventions to Increase Guideline-Concordant Durations of Antibiotic Therapy for Children with Acute Otitis Media	not relevant
K. Frost	2010	Regional approach to improve Hartford gentamicin prescribing	not relevant
M. Fruchart	2024	Transforming Primary Care Data Into the Observational Medical Outcomes Partnership Common Data Model: Development and Usability Study	not relevant
D. C. Fryefield	2014	Achieving the Meaningful Use Standard: A Model for Implementing Change Within Medical Practices	not relevant
T. Fugere	2023	Participation in a multidisciplinary institutional committee, RQUEST," to enhance quality improvement education, project design, and implementation for hematology/oncology fellows"	not relevant
G. Fuller	2019	Validity of Physician and Administrator Peer Review for Selecting Specialist Narrow Network Participants	not relevant
M. Fundowicz	2020	Multicentre clinical radiotherapy audit in rectal cancer: results of the IROCA project	not relevant
C. H. Fung	2008	An evaluation of the Veterans Health Administration's clinical reminders system: a national survey of generalists	not relevant
K. L. Funk	2011	Development and Implementation of a Tailored Self-assessment Tool in an Internet-based Weight Loss Maintenance Program	not relevant
D. M. Gaba	2004	The future vision of simulation in health care	not relevant
R. A. Gabbay	2013	A positive deviance approach to understanding key features to improving diabetes care in the medical home	not relevant
E. R. Gabrieli	1987	Computerized discharge summaries: a new window for patient care monitoring	not relevant
P. H. Gabrielle	2023	From randomised controlled trials to real-world data: Clinical evidence to guide management of diabetic macular oedema	not relevant
M. D. Gadgil	2021	Abstracts from the 2021 Annual Meeting of the Society of General Internal Medicine	not relevant
M. P. Gagnon	2009	Interventions for promoting information and communication technologies adoption in healthcare professionals	not relevant
T. Gaillard	2023	An easy, fast, and accurate way for implementing the standards of care for the management of patients with endometrial carcinoma into daily clinical practice: the ESGO mobile app	not relevant
B. Gakhar	2010	Using direct observation, formal evaluation, and an interactive curriculum to improve the sign-out practices of internal medicine interns	not relevant
C. Gale	2017	Towards greater efficiency in neonatal clinical research	not relevant
T. C. Gale	2016	Health Worker Focused Distributed Simulation for Improving Capability of Health Systems in Liberia	not relevant
P. Galetsi	2023	Assessing Technology Innovation of Mobile Health Apps for Medical Care Providers	not relevant
C. Gallagher	2006	New CD regulations will not obstruct another Shipman" who intends to kill"	not relevant
E. J. Gallagher	2002	How well do clinical practice guidelines guide clinical practice?	not relevant
Y. Gallegos	2016	Use of an Interdisciplinary Evidence-Based Practice Process to Improve Quality and Safety in an Outpatient Vascular Clinic	not relevant
D. Gallo	2015	The evolution of computational hemodynamics as a clinical tool in decision making, patient specific treatment and clinical management	not relevant
P. R. S. Galvão	2008	An evaluation of the Sinan health information system as used by the Hansen's disease control programme, Pernambuco State, Brazil	not relevant
R. R. Gammon	2022	Patient blood management-it is about transfusing blood appropriately	not relevant
B. Gams	2015	Implementation of the Power Hour Campaign to Improve Early Breast Pumping Initiation Rates	not relevant
J. F. L. Gan	2023	Developing a patient decision aid for Achilles tendon rupture management: a mixed-methods study	not relevant
S. Gandhi	2018	Implantable Cardioverter Defibrillator mHealth App for Physician Referrals and eHealth Education: ICD-TEACH Pilot Study	not relevant
R. Ganesharatnam	2017	Abstracts of the AAGBI Annual Congress, Liverpool, UK, 27-29 September 2017	not relevant
A. Gangal	2023	43074 Qualitative evaluation of dermatology e-consults in an urban safety-net hospital	not relevant
I. Ganguli	2022	Curbing Cascades of Care: What They Are and How to Stop Them	not relevant
H. Gannon	2021	Electronic application to improve management of infections in low-income neonatal units: pilot implementation of the NeoTree beta app in a public sector hospital in Zimbabwe	not relevant
T. Ganta	2022	Human-centered design to improve clinical decision support systems (CDSS) to engage in serious illness communication (SIC) with patients with cancer in a gastrointestinal oncology clinic	not relevant
T. Ganta	2021	Implementing clinical decision support for oncology advanced care planning: A systems engineering framework to optimize the usability and utility of a machine learning predictive model in clinical practice	not relevant
F. D. Ganz	2013	Translation of oral care practice guidelines into clinical practice by intensive care unit nurses	not relevant
G. Gao	2023	Leveraging A Clinical Dashboard and Process Mappings to Improve Treatment Access and Outcomes for Women Veterans with Urinary Incontinence	not relevant
X. X. G. Gao	2012	Colonoscopy Withdrawal Velocity and Image Clarity Measurement As a Novel Patient-Centric Real-Time Quality Indicator for Screening Colonoscopy	not relevant
P. M. Garabedian	2022	Human-centered design of clinical decision support for management of hypertension with chronic kidney disease	not relevant
J. R. Garber	2023	Computer-interpretable guidelines: electronic tools to enhance the utility of thyroid nodule clinical practice guidelines and risk stratification tools	not relevant
B. H. Garcia	2017	Quality of medication information in discharge summaries from hospitals: an audit of electronic patient records	not relevant
P. Garcia	2023	Empowering nurses to increase engagement in advance care planning in a medicine transitional care unit: a best practice implementation project	not relevant
C. Garcia Roig	2020	Implementation of a structured patient handoff between health care providers at a private facility in the Autonomous City of Buenos Aires	not relevant
S. Garcia	2024	A COLLABORATIVE MULTIDISCIPLINARY APPROACH TO DEVELOPING AN EMERGENT ENDOTRACHEAL INTUBATION CHECKLIST	not relevant
S. F. Garcia	2016	Survivorship care planning in a comprehensive cancer center using an implementation framework	not relevant
M. T. Garcia-Baquero Merino	2014	Abstracts of the 8th World Research Congress of the European Association for Palliative Care (EAPC): Lleida, Spain 5-7 June 2014	not relevant
M. A. García-Cubillo	2006	Integrated care processes: Evaluation model and some results. A tool for continuous improvement	not relevant
C. Gardner	2011	Equipping Primary Care Physicians to Address Older Patients' Needs: Visit Template for Electronic Medical Record.	not relevant
C. Gardner	2022	Evaluation of a clinical decision support tool for matching cancer patients to clinical trials using simulation-based research	not relevant
C. Gardner	2020	Implementing high value back pain care in private physiotherapy in Australia: A qualitative evaluation of physiotherapists who participated in an implementation to innovation" system"	not relevant
M. Gardner	2002	A standard XML Schema for computerised anaesthetic records	not relevant
R. Gardner	2020	Abstracts from the 2020 Annual Meeting of the Society of General Internal Medicine	not relevant
K. Garg	2020	Abstracts from the 2020 Annual Meeting of the Society of General Internal Medicine	not relevant
J. Gargaro	2023	14th World Congress on Brain Injury Abstracts	not relevant
B. T. Garibaldi	2021	Strategies to Improve Bedside Clinical Skills Teaching	not relevant
S. Garies	2015	Using EMR data to evaluate a physician-developed lifestyle plan for obese patients in primary care	not relevant
S. Garies	2024	Developing an AI Tool to Derive Social Determinants of Health for Primary Care Patients: Qualitative Findings From a Codesign Workshop	not relevant
D. W. Garnick	1994	A computerized system for reviewing medical records from physicians' offices	not relevant
A. Garrie	2020	Advance Care Planning (ACP) Documentation in an Outpatient Geriatric Practice	not relevant
M. Garside	2018	Abstracts of Annual Congress 2018, 26-28 September 2018, Dublin, Ireland	not relevant
N. Garzon-Orjuela	2024	Design and architecture of the CARA infrastructure for visualising and benchmarking patient data from general practice	not relevant
N. Garzon-Orjuela	2023	The Effectiveness of Interactive Dashboards to Optimise Antibiotic Prescribing in Primary Care: A Systematic Review	not relevant
M. Gautham	2015	Mobile phone-based clinical guidance for rural health providers in India	not relevant
M. Gava	2016	Incorporation of information technology in Primary Care of SUS in North-eastern Brazil: expectations and experiences	not relevant
F. Gaylis	2021	Implementing Continuous Quality Improvement in an Integrated Community Urology Practice: Lessons Learned	not relevant
C. Ge	2014	0416 CAREX Canada’s eWORK: developing innovative tools for statistics on Canadians’ occupational exposure to carcinogens	not relevant
E. A. Gebreyohannes	2021	Strategies for improving guideline adherence of anticoagulants for patients with atrial fibrillation in primary healthcare: A systematic review	not relevant
E. A. Gebreyohannes	2021	Abstracts 12th PCNE working conference 'Partnering for better patient outcomes: challenges and opportunities 3-6 February 2021, University of Basel, Switzerland (was held online)	not relevant
S. H. Gehlbach	1984	Improving drug prescribing in a primary care practice	not relevant
G. Geiger	2003	Methodology for evaluating physician order entry (POE) implementations	not relevant
M. K. Gelbard	2014	Development of an Intralesional Injection Simulator Model of Peyronie's Disease Treatment	not relevant
G. V. Gelikonov	2019	Development of real-time multimodal OCT with manual operation capabilities and emergence of its applications in clinical practice	not relevant
G. V. Gelikonov	2019	Development of real-time multimodal OCT with manual operation capabilities and emergence of its applications in clinical practice	not relevant
J. Geller	2014	Abstracts of the APOS 11th Annual Conference, 13-15 February 2014, Tampa, Florida	not relevant
O. Generalova	2021	Implementation of a cloud-based electronic patient-reported outcome (ePRO) platform in patients with advanced cancer	not relevant
N. Genes	2016	Usability Evaluation of a Clinical Decision Support System for Geriatric ED Pain Treatment	not relevant
N. Gentile	2016	The effect of an automated point of care tool on diagnosis and management of childhood obesity in primary care	not relevant
D. George	2012	Physical Health Monitoring of Young People on Antipsychotic Medication in the Newcastle Early Interventions (Eip) Service	not relevant
F. S. A. George	2023	MELATONIN PRESCRIPTIONS IN COMMUNITY PEDIATRICS- A SINGLE CENTRE AUDIT	not relevant
M. Gerard	2017	What Patients Value About Reading Visit Notes: A Qualitative Inquiry of Patient Experiences With Their Health Information	not relevant
J. S. Gerber	2014	Durability of benefits of an outpatient antimicrobial stewardship intervention after discontinuation of audit and feedback	not relevant
J. S. Gerber	2013	Effect of an outpatient antimicrobial stewardship intervention on broad-spectrum antibiotic prescribing by primary care pediatricians: a randomized trial	not relevant
D. Germuga	2019	Poster Session	not relevant
M. Gerteis	2018	Uses and Limitations of Claims-based Performance Feedback Reports: Lessons From the Comprehensive Primary Care Initiative	not relevant
K. Ghag	2017	Development of a Maternity Dashboard for use in a middle-resource setting	not relevant
I. Ghanzouri	2022	Performance and usability testing of an automated tool for detection of peripheral artery disease using electronic health records	not relevant
A. Ghosh	2013	Addressing the deficiencies in the evidence-base for primary practice in regional Australia - sentinel practices data sourcing (SPDS) project: a pilot study	not relevant
A. K. Ghosh	2020	Tools to manage medical uncertainty	not relevant
F. Giachelle	2023	SKET X: A Visual Analytics Tool for Explaining Knowledge Extraction Results	not relevant
B. Giannini	2019	The Ligurian HIV network: How medical informatics standards can help clinical research	not relevant
B. Giannini	2019	The Ligurian HIV Network: How Medical Informatics Standards Can Help Clinical Research	not relevant
B. Giannini	2019	The Ligurian HIV Network: How Medical Informatics Standards Can Help Clinical Research	not relevant
T. D. Giardina	2022	Inviting patients to identify diagnostic concerns through structured evaluation of their online visit notes	not relevant
C. Gibson	2013	Peripherally inserted central catheters: use at a tertiary care pediatric center	not relevant
E. B. Gibson	2021	Pediatric Primary Care Provider Perspectives on a Computer-Facilitated Screening and Brief Intervention System for Adolescent Substance Use	not relevant
M. E. Gibson-Helm	2015	Continuous quality improvement and metabolic screening during pregnancy at primary health centres attended by Aboriginal and Torres Strait Islander women	not relevant
C. A. Gidengil	2016	What Drives Variation in Antibiotic Prescribing for Acute Respiratory Infections?	not relevant
H. Gifford	2023	Intensive Care Society State of the Art (SOA) 2023 Congress Abstracts	not relevant
O. M. Giggins	2015	Proposed Design Approach for an Interactive Feedback Technology Support in Rehabilitation	not relevant
A. M. C. Giguere	2018	Tailoring and evaluating an intervention to improve shared decision-making among seniors with dementia, their caregivers, and healthcare providers: study protocol for a randomized controlled trial	not relevant
A. Gilbert	2019	Utilizing visualization to qualitatively evaluate electronic health record-derived database limitations.	not relevant
A. Gilbert	2015	Use of patient-reported outcomes to measure symptoms and health related quality of life in the clinic	not relevant
H. Gilbert	2012	Factors predicting recruitment to a UK wide primary care smoking cessation study (the ESCAPE trial)	not relevant
H. Gilbert	2007	Assessing the feasibility of proactive recruitment of smokers to an intervention in general practice for smoking cessation using computer-tailored feedback reports	not relevant
S. J. Giles	2017	Developing a patient-led electronic feedback system for quality and safety within Renal PatientView	not relevant
J. Gill	2010	Presenting patient data in the electronic care record: the role of timelines	not relevant
J. Gillam	2023	P94: Co-design of a theory-based implementation plan for a digital holistic assessment and decision support framework for people with dementia in care homes	not relevant
C. Gillespie	2021	Abstracts from the 2021 Annual Meeting of the Society of General Internal Medicine	not relevant
G. Gillett	2021	Beth": the development of a digital personalised health record and patient portal for use in clinical practice"	not relevant
A. Gillies	2007	Modelling the way that dentists use information: an audit tool for capability and competency	not relevant
M. C. Gillies	2013	Prospective audit of exudative age-related macular degeneration: 12-month outcomes in treatment-naive eyes	not relevant
C. Gilligan	2021	Interventions for improving medical students' interpersonal communication in medical consultations	not relevant
G. Gilroy	1977	Integration of pharmacy into the computerized problem-oriented medical information system (PROMIS)--a demonstration project	not relevant
J. A. Gingold	2016	Context Matters: Practitioner Perspectives on Immunization Delivery Quality Improvement Efforts	not relevant
G. Giovannoni	2023	Development and usability testing of your MS questionnaire: A patient-based digital tool to monitor symptoms of multiple sclerosis	not relevant
A. Girgis	2016	PROMPT-CARE: AN eHEALTH DECISION-SUPPORT SYSTEM UTILIZING PATIENT-REPORTED OUTCOMES TO SUPPORT PATIENT-CENTERED CARE AND SELF-MANAGEMENT	not relevant
A. Girgis	2014	Translating Evidence into Practice Through the PROMPT-Care Project: Utilising Patient Reported Outcome Measures for Personalised Cancer Treatment and Care	not relevant
A. Girgis	2015	Friday 30 October 2015	not relevant
A. Girgis	2020	Web-Based Patient-Reported Outcome Measures for Personalized Treatment and Care (PROMPT-Care): Multicenter Pragmatic Nonrandomized Trial	not relevant
K. Giskes	2021	Atrial fibrillation self screening, management and guideline recommended therapy (AF SELF SMART): A protocol for atrial fibrillation self-screening in general practice	not relevant
M. Giusti	2023	Italian Health Professions of the Technical, Rehabilitation and Prevention Areas to Support the Reform of Reference Healthcare System After Covid-19 Pandemic	not relevant
S. Gjelstad	2013	Improving antibiotic prescribing in acute respiratory tract infections: cluster randomised trial from Norwegian general practice (prescription peer academic detailing (Rx-PAD) study)	not relevant
C. Gladman	2020	Abstracts from the 2020 Annual Meeting of the Society of General Internal Medicine	not relevant
C. D. Gladman	2016	Project to Implement Recommendations for Pcv13 Immunization among Adults 65 and Older in a Large, University-Based Ambulatory Clinic	not relevant
J. E. Glass	2018	Study protocol: a cluster-randomized trial implementing Sustained Patient-centered Alcohol-related Care (SPARC trial)	not relevant
P. Glasziou	2022	Antibiotic stewardship: A review of successful, evidence-based primary care strategies	not relevant
P. Glasziou	2022	Antibiotic stewardship <i>A review of successful</i>, <i>evidence</i>-<i>based primary care strategies</i>	not relevant
A. E. Glatt	2024	In adult inpatients with a UTI, CPOE-based vs. routine stewardship reduced extended-spectrum antibiotic use	not relevant
S. K. Gleeson	2009	Reducing patient retriage and improving physician attitudes by provision of consensus workup guidelines in the emergency department	not relevant
L. Glidewell	2018	To what extent can behaviour change techniques be identified within an adaptable implementation package for primary care? A prospective directed content analysis	not relevant
M. Gobbo	2010	A model for the development and implementation of a national plan for the optimal management of early spondyloarthritis: The Esperanza Program	not relevant
P. Godin	1999	New paradigms for medical decision support and education: the Stanford Health Information Network for Education	not relevant
L. Godoy	2021	Pediatric Provider Experiences with Implementation of Routine Mental Health Screening	not relevant
A. Goel	2015	Inpatient Hepatitis C Virus Birth Cohort Screening in a Large Urban Hospital: From Guidelines to Practice	not relevant
A. Goel	2016	Impact of hepatitis C virus reflex testing on the hepatitis C care continuum among baby boomers in a urban health system	not relevant
A. Goel	2015	Electronic Medical Record Flags Have a Limited Impact on Hepatitis C Virus Birth Cohort Screening in the Primary Care Setting: Results of a Multifaceted Intervention to Improve Screening	not relevant
C. Goetz	2019	A Student-Led, Multifaceted Intervention to Decrease Unnecessary Folate Ordering in the Inpatient Setting	not relevant
M. B. Goetz	2021	12. Development of Provider-Specific Antibiotic Prescribing Feedback for Inpatient Antibiotic Stewardship Programs in Veterans Affairs (VA) Facilities (ASP)	not relevant
M. B. Goetz	2008	A system-wide intervention to improve HIV testing in the Veterans Health Administration	not relevant
M. B. Goetz	2013	Central implementation strategies outperform local ones in improving HIV testing in Veterans Healthcare Administration facilities	not relevant
S. Gohobur	2022	The development of an interactive online referral tool for breast services in Wales: optimising the patient referral pathway	not relevant
M. S. Gold	1999	Electronic temperature monitoring and feedback to correct adverse vaccine storage in general practice	not relevant
N. Gold	2022	Using text and charts to provide social norm feedback to general practices with high overall and high broad-spectrum antibiotic prescribing: a series of national randomised controlled trials	not relevant
R. Gold	2019	Does increased implementation support improve community clinics' guideline-concordant care? Results of a mixed methods, pragmatic comparative effectiveness trial	not relevant
R. Gold	2020	Challenges involved in establishing a web-based clinical decision support tool in community health centers	not relevant
G. R. Goldberg	2007	Pain management in hospitalized cancer patients: a systematic review	not relevant
G. Golden	2024	Applying artificial intelligence to clinical decision support in mental health: What have we learned?	not relevant
K. Goldflam	2022	Resident Perceptions of a Publicly Disclosed Daily Productivity Dashboard	not relevant
M. Goldfracht	2011	Twelve-year follow-up of a population-based primary care diabetes program in Israel	not relevant
S. N. Goldman	2014	Delivering Video Patient Education from the Ehr: Promises and Pitfalls	not relevant
D. H. Goldstein	2014	Brief review: Adoption of electronic medical records to enhance acute pain management	not relevant
M. Goldstein	2024	The PrEP resource: a mobile app for clinicians to facilitate screening, prescription and follow up of pre-exposure prophylaxis in the prevention of HIV	not relevant
R. L. Goldstein	2023	152. Managing Adolescent Confidentiality in the Electronic Health Record Post Implementation of the 21st Century Cures Act Final Rule: A Survey of Providers	not relevant
S. Goldstein	2023	2023 Annual Meeting of The Menopause Society September 27 – 30, 2023, Philadelphia, PA	not relevant
S. Goldstein	2023	Using Technology to Advance Menopause Management: A Novel interactive Website (www.MQ6.ca)	not relevant
J. W. Goldwein	2007	QOPI, EHRs, and Quality Measurement	not relevant
I. Gomez-Rico Junquero	2024	Transforming experimental radiology: Design and implementation of an innovative ePACS image storage system for AI imaging research environments	not relevant
V. Goncalves	2019	Protocol for the development and acceptability of a fertility-related decision aid for young women with breast cancer in Portugal	not relevant
R. Gonzales	2013	A cluster randomized trial of decision support strategies for reducing antibiotic use in acute bronchitis	not relevant
R. Gonzales	2017	Caring Wisely: A Program to Support Frontline Clinicians and Staff in Improving Healthcare Delivery and Reducing Costs	not relevant
C. Gonzalez	2012	Adaptive intelligent systems for pHealth - an architectural approach	not relevant
C. González	2012	Adaptive intelligent systems for pHealth - An architectural approach	not relevant
C. M. Gonzalez	2016	How Assumptions and Preferences Affect Patient Care: An Introduction to Implicit Bias for First Year Medical Students	not relevant
N. Goodrich	2021	Quality Improvement of Primary Care Provider Communication on Hospital Discharge	not relevant
E. Goodwin	2020	LEADERSHIP IN CLINICAL DECISION SUPPORT: IMPROVING ACCESS AT THE POINT OF CARE	not relevant
S. Goodwin	2024	Designing the Australian Cancer Atlas: visualizing geostatistical model uncertainty for multiple audiences	not relevant
T. R. Goodwin	2018	Learning relevance models for patient cohort retrieval	not relevant
F. Goodyear-Smith	2013	eCHAT for lifestyle and mental health screening in primary care	not relevant
W. Goossen	2014	Exchanging care records using HL7 V3 care provision messages	not relevant
M. Gopalakrishnan	2012	An innovative and transparent electronic hand-off model to improve patient safety	not relevant
D. Gore	2019	Taking social medicine from free time to prime time: Screening for social determinants of health in a large urban primary care clinic	not relevant
T. M. Gorey	2015	Creative Solutions for Taking the Confusion Out of Transfusion	not relevant
G. Gorham	2024	Developing an integrated clinical decision support system for the early identification and management of kidney disease-building cross-sectoral partnerships	not relevant
G. J. Gormley	2011	A virtual surgery in general practice: evaluation of a novel undergraduate virtual patient learning package	not relevant
L. G. Gortzis	2008	Tracing and cataloguing knowledge in an e-health cardiology environment	not relevant
F. Gosmann	2018	Transfusion-associated circulatory overload in adult, medical emergency patients with perspectives on early warning practice: a single-centre, clinical study	not relevant
O. Gottlieb	2014	Anesthesia information management systems in the ambulatory setting: benefits and challenges	not relevant
P. Govender	2018	AGREE-II Appraisal of a clinical algorithm for hypotonia assessment	not relevant
M. Govier	2012	Living for the weekend: electronic documentation improves patient handover	not relevant
F. Govsa	2017	Creating vascular models by postprocessing computed tomography angiography images: a guide for anatomical education	not relevant
R. Gowda	2017	Abstracts Presented at the Neurocritical Care Society (NCS) 15th Annual Meeting	not relevant
H. Gower	2017	Discharge letters: Improving accuracy & content	not relevant
M. Goyal	2011	20th European Stroke Conference, Hamburg, Germany, May 24-27, 2011	not relevant
M. Goyal	2011	Enhancing ASPECTS interpretation on CT through use of an online interactive training tool (aspectsinstroke.com)	not relevant
B. K. Grabert	2023	Feasibility of using an app-based coaching intervention to improve provider communication about HPV vaccination	not relevant
R. Graddy	2018	Coaching Residents in the Ambulatory Setting: Faculty Direct Observation and Resident Reflection	not relevant
D. Grady	2018	The Electronic Health Record as Practice-Improvement Coach	not relevant
K. Grady	2019	Can a 'consent to contact' community help research teams overcome barriers to recruitment? The development and impact of the 'Research for the Future' community	not relevant
J. Graham	2017	Wearable health technologies to treat chronic pain: Establishing baseline treatment effects in a multidisciplinary pain program	not relevant
J. M. K. Graham	2021	Evaluation of feedback modalities and preferences regarding feedback on decision-making in a pediatric emergency department	not relevant
M. Grammatikopoulou	2024	Evaluation of an electronic prescription platform: Clinicians' feedback on three distinct services aiming to facilitate clinical decision and safer e-prescription	not relevant
S. W. Grande	2024	An Environmental Scan of Tools That Help Individuals Living With Mild Cognitive Impairment or Neurocognitive Disorders Achieve Their Preferred Health or Well-Being	not relevant
J. M. Grandominico-Bradford	2023	Utilizing a Data Visualization Tool and Automated Distribution Platform with Embedded Links to Education to Improve Access to Primary Care Physician Billing, Panel Size, and Quality Metric Data: Faculty Perceptions after One Year	not relevant
A. Grant	2006	Integrating feedback from a clinical data warehouse into practice organisation	not relevant
A. Grant	2006	Integrating feedback from a clinical data warehouse into practice organisation	not relevant
R. W. Grant	2003	Impact of population management with direct physician feedback on care of patients with type 2 diabetes	not relevant
L. E. Grau	2019	Electronic decision support for treatment of hospitalized smokers: A qualitative analysis of physicians' knowledge, attitudes, and practices	not relevant
D. S. Graversen	2020	Communication quality in telephone triage conducted by general practitioners, nurses or physicians: a quasi-experimental study using the AQTT to assess audio-recorded telephone calls to out-of-hours primary care in Denmark	not relevant
D. S. Graversen	2023	Factors associated with undertriage and overtriage in telephone triage in Danish out-of-hours primary care: a natural quasi-experimental cross-sectional study of randomly selected and high-risk calls	not relevant
W. N. Gray	2023	Integrating transition readiness assessment into clinical practice: Adaptation of the UNC TRXANSITION index into the Cerner electronic medical record	not relevant
B. Grech	2020	Psychiatric admissions in malta: Demographics and diagnoses	not relevant
A. Green	2023	Sustainability of an Operating Room to Pediatric Postanesthesia Care Unit Handoff Tool	not relevant
J. Green	2022	A survey of multidisciplinary healthcare providers utilizing the KNOWintegrativeoncology.org educational platform	not relevant
P. Green	2016	Improving detection of familial hypercholesterolaemia in primary care using electronic audit and nurse-led clinics	not relevant
V. Green	2022	Using Video Telemedicine for Inpatient Working: A Novel Approach to Remote Working during the Covid-19 Pandemic	not relevant
J. K. Greenberg	2022	Usability and Acceptability of Clinical Decision Support for Children with Mild Traumatic Brain Injuries and Intracranial Injuries: A Mixed Methods Study	not relevant
J. K. Greenberg	2022	Electronic Clinical Decision Support for Children with Mild Traumatic Brain Injuries and Intracranial Injuries: A Sociotechnical Analysis	not relevant
J. K. Greenberg	2021	Electronic clinical decision support for children with minor head trauma and intracranial injuries: a sociotechnical analysis	not relevant
H. Greenblatt	2017	New Zealand Rheumatology Association and Australian Rheumatology Association with the Rheumatology Health Professionals Association Joint Annual Scientific Meeting, 20-23 May 2017, Auckland Convention Centre, Auckland, New Zealand	not relevant
S. J. Greene	2019	Reply: Titration of Guideline-Directed Medical Therapy Improves Patient-Centered Outcomes in Heart Failure With Reduced Ejection Fraction	not relevant
T. Greenhalgh	2010	Theorising big IT programmes in healthcare: strong structuration theory meets actor-network theory	not relevant
K. Greenwald	2015	Establishing and teaching a standard for test result management: Resident reviewqueue coverage pilot	not relevant
K. Greenwood	2018	The U&I study: study protocol for a feasibility randomised controlled trial of a pre-cognitive behavioural therapy digital 'informed choice' intervention to improve attitudes towards uptake and implementation of CBT for psychosis	not relevant
A. Gregory	2010	Primary care identification and referral to improve safety of women experiencing domestic violence (IRIS): protocol for a pragmatic cluster randomised controlled trial	not relevant
S. Gregory	2018	Study protocol for the Anesthesiology Control Tower-Feedback Alerts to Supplement Treatments (ACTFAST-3) trial: a pilot randomized controlled trial in intraoperative telemedicine	not relevant
E. Greig	2016	Improving Communication About Delays to Patients in a Busy Internal Medicine Clinic	not relevant
M. V. Greiner	2020	Evaluating IDENTITY, an Automated Data Sharing Platform to Improve Health Outcomes for Youth in Protective Custody	not relevant
M. Greiver	2007	Improving diabetes care in my practice	not relevant
M. Greiver	2012	Measuring data reliability for preventive services in electronic medical records	not relevant
M. Greiver	2015	Using EMRs to fuel quality improvement	not relevant
M. Greiver	2012	Sentinel feedback: path to meaningful use of EMRs	not relevant
M. Greiver	2012	Rétroaction de la Sentinelle: Une voie vers une utilisation significative des DME	not relevant
M. Greiver	2016	Implementation of data management and effect on chronic disease coding in a primary care organisation: A parallel cohort observational study	not relevant
L. Grieten	2012	No additional reduction of mortality or heart failure events with intrathoracic impedance measurements in a context of telemonitoring with structural biofeedback	not relevant
E. Griffin	2000	A computerized 360° feedback tool for personal and organizational development in general practice	not relevant
E. M. Griffin	1994	Information use, information perceptions and information flows in primary care medical practice	not relevant
A. W. Griffiths	2019	The development and use of the assessment of dementia awareness and person-centred care training tool in long-term care	not relevant
P. Griffiths	2011	Implementing an interprofessional patient record	not relevant
S. Griffiths	2023	Protocol for the feasibility and implementation study of a model of best practice in primary care led postdiagnostic dementia care: PriDem	not relevant
L. Grigoryan	2024	Antibiotic Stewardship Interventions for Urinary Tract Infections in Outpatient Settings: A Narrative Review	not relevant
L. Grigoryan	2021	Case-based audit and feedback around a decision aid improved antibiotic choice and duration for uncomplicated cystitis in primary care clinics	not relevant
J. A. Grillo	2013	Improving Asthma Risk Stratification at an Academic Pediatric Clinic	not relevant
K. Grim	2016	Shared decision-making in mental health care-A user perspective on decisional needs in community-based services	not relevant
K. A. Grindrod	2006	What interventions should pharmacists employ to impact health practitioners' prescribing practices?	not relevant
T. K. J. Groenhof	2020	Low-Density Lipoprotein Cholesterol Target Attainment in Patients With Established Cardiovascular Disease: Analysis of Routine Care Data	not relevant
R. Grol	2003	From best evidence to best practice: effective implementation of change in patients' care	not relevant
C. Gronkiewicz	2009	Development of electronic medical record (EMR) templates to optimize evidence-based management of COPD outpatients	not relevant
S. S. Groos	2024	Development of the ADFICE_IT clinical decision support system to assist deprescribing of fall-risk increasing drugs: A user-centered design approach	not relevant
S. S. Groos	2024	Development of the ADFICE_IT clinical decision support system to assist deprescribing of fall-risk increasing drugs: A user-centered design approach	not relevant
P. Groot	2009	Using model checking for critiquing based on clinical guidelines	not relevant
Z. Grossman	2014	IS-057 Cutting On Antibiotics In Primary Care: What Can Be Done?	not relevant
L. Grothier	2014	Developing pathways to support clinical practice in the identification and management of wound infection	not relevant
M. Grover	2009	Increased osteoporosis screening rates associated with the provision of a preventive health examination	not relevant
A. Groza	2021	Agents that Argue and Explain Classifications of Retinal Conditions	not relevant
Sp. Iss. SI		<Go to ISI>://WOS:000692958200001	not relevant
C. R. Grudzen	2019	Primary Palliative Care for Emergency Medicine (PRIM-ER): Protocol for a Pragmatic, Cluster-Randomised, Stepped Wedge Design to Test the Effectiveness of Primary Palliative Care Education, Training and Technical Support for Emergency Medicine	not relevant
A. Gruenewald	2020	Impact of smart digital therapy feedback, motivation and assistance on CPAP adherence: a randomized-controlled trial	not relevant
A. A. A. Gruters	2021	An Exploratory Study of the Development and Pilot Testing of an Interactive Visual Tool of Neuropsychological Test Results in Memory Clinics	not relevant
J. Gryczynski	2023	Sustainability of Adolescent Screening and Brief Intervention Services in Primary Care After Removal of Implementation Supports	not relevant
W. T. Gude	2017	Electronic audit and feedback intervention with action implementation toolbox to improve pain management in intensive care: protocol for a laboratory experiment and cluster randomised trial	not relevant
W. T. Gude	2018	Health professionals' perceptions about their clinical performance and the influence of audit and feedback on their intentions to improve practice: a theory-based study in Dutch intensive care units	not relevant
W. T. Gude	2017	How does audit and feedback influence intentions of health professionals to improve practice? A laboratory experiment and field study in cardiac rehabilitation	not relevant
J. F. Guest	2019	Modelling the costs and consequences of reducing healthcare-associated infections by improving hand hygiene in an average hospital in England	not relevant
B. Guetz	2022	The Impact of Social Influence on the Intention to Use Physician Rating Websites: Moderated Mediation Analysis Using a Mixed Methods Approach	not relevant
S. Guha	2013	Introducing an acute gynaecology dashboard as a new clinical governance tool	not relevant
R. E. Guilkey	2018	Acceptability of a telecare intervention for persistent musculoskeletal pain	not relevant
R. Guillard	2021	A portable neurofeedback device for treating chronic subjective tinnitus: Feasibility and results of a pilot study	not relevant
T. L. Guldberg	2009	The effect of feedback to general practitioners on quality of care for people with type 2 diabetes. A systematic review of the literature	not relevant
T. L. Guldberg	2011	Improved quality of Type 2 diabetes care following electronic feedback of treatment status to general practitioners: a cluster randomized controlled trial	not relevant
T. L. Guldberg	2010	Suboptimal quality of type 2 diabetes care discovered through electronic feedback led to increased nurse-GP cooperation. A qualitative study	not relevant
M. C. Gulliford	2019	Electronically delivered interventions to reduce antibiotic prescribing for respiratory infections in primary care: cluster RCT using electronic health records and cohort study	not relevant
M. C. Gulliford	2019	Effectiveness and safety of electronically delivered prescribing feedback and decision support on antibiotic use for respiratory illness in primary care: REDUCE cluster randomised trial	not relevant
B. Gunda	2022	Improved Stroke Care in a Primary Stroke Centre Using AI-Decision Support	not relevant
B. Gunda	2020	Improved Stroke Care in a Primary Stroke Centre Using Aidecision Support	not relevant
R. Gunn	2023	Partner-developed electronic health record tools to facilitate social risk-informed care planning	not relevant
R. Gunn	2023	Partner-developed electronic health record tools to facilitate social risk-informed care planning	not relevant
L. Gunningberg	2009	Improved quality and comprehensiveness in nursing documentation of pressure ulcers after implementing an electronic health record in hospital care	not relevant
B. Gunsolus	2019	The Diagnostic Error in Medicine 12th Annual International Conference	not relevant
X. Guo	2024	A Case Study of Using Web 3D Game Technology for a Scalable Midwifery Training Simulation	not relevant
X. Guo	2021	Developing an Ophthalmology Clinical Decision Support System to Identify Patients for Low Vision Rehabilitation	not relevant
Y. Guo	2020	Mobile health technology facilitates population screening and integrated care management in patients with atrial fibrillation	not relevant
Y. Guo	2023	Seeing is believing: Towards interactive visual exploration of data privacy in federated learning	not relevant
A. Gupta	2012	SAEM Abstracts, Plenary Session	not relevant
M. Gupta	2014	Patient Satisfaction In Real-Time: Inpatient Experience Informs Providers and Satisfaction Scores	not relevant
S. Gupta	2010	What should be our approach to knowledge translation in primary care?	not relevant
S. Gupta	2012	Assessing Correlation Between Decision Scores and Report Findings for CT Chest Examinations	not relevant
S. Gupta	2011	WikiBuild: a new online collaboration process for multistakeholder tool development and consensus building	not relevant
J. Gupte	2009	TGA cough and cold proposal an over-reaction	not relevant
S. H. Guptha	2003	Application of evidence-based prescribing indicators in primary care: A pilot	not relevant
J. Gusman	2017	Evaluation of Computer-Based Target Achievement Tests for Myoelectric Control	not relevant
C. E. Guss	2024	Pediatrician Preferences for Electronic Clinical Decision Support to Facilitate HIV Pre-Exposure Prophylaxis	not relevant
B. Guthrie	2016	Data feedback and behavioural change intervention to improve primary care prescribing safety (EFIPPS): multicentre, three arm, cluster randomised controlled trial	not relevant
K. Gutierrez	2024	Characteristics of the pediatric population with gender incongruence attending specialized care in Cali, Colombia: an observational, descriptive and retrospective study	not relevant
C. Gutkin	2009	Meeting today's challenges; preparing for tomorrow's	not relevant
J. J. Gutteling	2008	Effectiveness of health-related quality-of-life measurement in clinical practice: a prospective, randomized controlled trial in patients with chronic liver disease and their physicians	not relevant
J. Guzek	2009	Improving diabetes care using a multitiered quality improvement model	not relevant
M. Gwiazdon	2022	2219. Syphilis Diagnosis and Treatment Practices in the Ambulatory Setting of a Large Vertically Integrated Healthcare Organization: An Opportunity for Infectious Diseases Physician Engagement	not relevant
A. Haak	2015	Improved Segmentation of Multiple Cavities of the Heart in Wide-View 3-D Transesophageal Echocardiograms	not relevant
S. Haberman	2007	Variations in compliance with documentation using computerized obstetric records	not relevant
K. B. Hadden	2020	Implementation of a health-literate patient decision aid for chest pain in the emergency department	not relevant
E. K. Hadley Strout	2022	A Mixed-Methods Program Evaluation of a Self-directed Learning Panel Management Curriculum in an Internal Medicine Residency Clinic	not relevant
J. Hafer	2018	Impact of Scribes on Medical Student Education: A Mixed-Methods Pilot Study	not relevant
H. Hafezi	2015	An ingestible sensor for measuring medication adherence	not relevant
N. Haff	2024	Testing interventions to reduce clinical inertia in the treatment of hypertension: rationale and design of a pragmatic randomized controlled trial	not relevant
M. Hagan	2020	VA-Radiation Oncology Quality Surveillance Program	not relevant
I. C. Hageman	2022	Perioperative opioid use in paediatric inguinal hernia patients: A systematic review and retrospective audit of practice	not relevant
T. Haggerty	2021	Usability testing of an electronic health application for patient activation on weight management	not relevant
E. Hahn	2015	The Design and Implementation of a Decision-box Tool to Aid in Shared Decision-Making Regarding Prostate Biopsy	not relevant
E. Hahn	2020	Pragmatic randomized trial of a distress screening program using an effectiveness implementation hybrid design	not relevant
T. Hahn	2018	Response to Cervical Medial Branch Blocks In Patients with Cervicogenic Vertigo	not relevant
A. Haines	1994	Implementing findings of research	not relevant
S. Haldar	2020	Designing Inpatient Portals to Support Patient Agency and Dynamic Hospital Experiences	not relevant
S. Haliko	2016	Measuring What Matters: Documenting Resuscitation Preferences	not relevant
L. Hall	2020	Time is of the Essence: Increasing Advance Care Planning in a Family Medicine Residency Clinic	not relevant
L. T. Hall	2020	Paper Abstract	not relevant
S. K. Hall	2018	How do you stack up?: Guideline-based prescribing for acute respiratory illnesses	not relevant
J. R. Halladay	2009	Cost to primary care practices of responding to payer requests for quality and performance data	not relevant
M. Halland	2012	Introducing a new service: characteristics and outcomes of the first eleven gastrointestinal stenting procedures at a cancer hospital	not relevant
I. Hallberg	2018	Experiences, expectations and challenges of an interactive mobile phone-based system to support self-management of hypertension: patients' and professionals' perspectives	not relevant
N. Hallett	2016	Improving the Quality of Medical Reports for Mental Health Tribunals	not relevant
K. A. Hallgren	2017	Digital technology and clinical decision making in depression treatment: Current findings and future opportunities	not relevant
J. Halligan	2023	Remote evaluation of NAVIFY Oncology Hub using clinical simulation	not relevant
M. D. Halling-Brown	2015	A bespoke, flexible clinical database system for multicentre rectal carcinoma registry	not relevant
D. J. Halpern	2021	Reducing Imaging Utilization in Primary Care Through Implementation of a Peer Comparison Dashboard	not relevant
S. H. Halpern	2009	Patient-controlled epidural analgesia for labor	not relevant
S. A. Halvorson	2016	Understanding Value from the C-Suite to the Bedside: One Institution's Development of an Inpatient Provider Value Dashboard	not relevant
A. Hamad	2023	Applying value-based strategies to accelerate access to novel cancer medications: guidance from the Oncology Health Economics Expert Panel in Qatar (Q-OHEP)	not relevant
J. Hamann	2017	Training patients with schizophrenia to share decisions with their psychiatrists: a randomized-controlled trial	not relevant
A. B. Hameed	2023	Cardiovascular Risk Assessment as a Quality Measure in the Pregnancy and Postpartum Period	not relevant
A. Hamilton	2012	Abstracts of the Society of Hospital Medicine Annual Meeting. April 1-4, 2012. San Diego, California, USA	not relevant
J. G. Hamilton	2019	A Tool, Not a Crutch": Patient Perspectives About IBM Watson for Oncology Trained by Memorial Sloan Kettering"	not relevant
K. W. Hamilton	2015	Point-of-prescription interventions to improve antimicrobial stewardship	not relevant
K. Hammermeister	2013	Risk-adjusted comparison of blood pressure and low-density lipoprotein (LDL) noncontrol in primary care offices	not relevant
C. R. Han	2016	Abstract 13: Real-time Decision Support and Physician Feedback Optimizes Use of Vascular Closure Devices in High Bleed Risk Patients Undergoing Percutaneous Coronary Intervention	not relevant
K. Han	2018	A New Biomedical Passage Retrieval Framework for Laboratory Medicine: Leveraging Domain-specific Ontology, Multilevel PRF, and Negation Differential Weighting	not relevant
S. Han	2013	An Observational Database on Thymoma Patients for Studying Cryoablation Outcomes	not relevant
W. M. Han	2021	Implementation of a nutrition screening tool to improve nutritional status of children with cancer in Singapore's largest paediatric hospital	not relevant
S. L. Hancock	2020	Feedback of patient-reported outcomes to healthcare professionals for comparing health service performance: a scoping review	not relevant
J. Handler	2011	Translation of hypertension treatment guidelines into practice: a review of implementation	not relevant
R. Hanley-Hine	2023	Advanced Clinical Practitioner (ACP) led Surgical Same Day Emergency Care (SSDEC) has transformed emergency surgical workflow with high levels of satisfaction	not relevant
E. A. Hanon	2014	The 3rd EFLM-UEMS Congress	not relevant
D. Hanson	2010	Innovations Poster Abstract	not relevant
R. L. Hanson	2013	Improvement in safety monitoring of biologic response modifiers after the implementation of clinical care guidelines by a specialty	not relevant
J. Hanus	2013	On-line integration of computer controlled diagnostic devices and medical information systems in undergraduate medical physics education for physicians	not relevant
N. Hara	2022	472 Accuracy of Documentation and Handover of Surgical Operation Details in Cardiac Surgery	not relevant
T. Harada	2021	Clinical Decision Support Systems for Diagnosis in Primary Care: A Scoping Review	not relevant
T. Harada	2022	The Diagnostic Error in Medicine 14th Annual International Conference	not relevant
A. S. Harahsheh	2021	Promoting Judicious Primary Care Referral of Patients with Chest Pain to Cardiology: A Quality Improvement Initiative	not relevant
Z. Harakeh	2023	360 degrees Diagnostic Tool to Personalize Lifestyle Advice in Primary Care for People With Type 2 Diabetes: Development and Usability Study	not relevant
D. Harari	2008	Promotion of health in older people: a randomised controlled trial of health risk appraisal in British general practice	not relevant
N. J. Harbin	2023	A Multifaceted Intervention and Its Effects on Antibiotic Usage in Norwegian Nursing Homes	not relevant
C. Harding	2016	Accuracy of Screening Tools for Pap Smears in General Practice	not relevant
A. Hardy	2013	Effectiveness of a community based integrated specialist service for the management of COPD	not relevant
J. R. Hardy	2004	Strategies for identifying pregnancies in the automated medical records of the General Practice Research Database	not relevant
S. M. Hardy	2015	Don't Lose Sight of Quality	not relevant
J. Hariharan	2011	Building 21st Century medicine through education, research, policy and practice. Abstracts of the Society of General Internal Medicine 34th Annual Meeting. Phoenix, Arizona. May 4-7, 2011	not relevant
C. A. Harle	2016	Overcoming barriers to implementing patient-reported outcomes in an electronic health record: a case report	not relevant
K. L. Harold	2002	Diaphragmatic Hernias	not relevant
P. Harper	2014	An audit of anticoagulant management to assess anticoagulant control using decision support software	not relevant
D. S. Harr	1994	Managing physician practice patterns: providing information feedback to improve quality care & reduce cost	not relevant
A. B. Harris	2024	Cementless, Cruciate-Retaining Primary Total Knee Arthroplasty Using Conventional Instrumentation: Technical Pearls and Intraoperative Considerations	not relevant
A. M. Harris	2009	Somatization increases disability independent of comorbidity	not relevant
C. Harris	2017	Sustainability in Health care by Allocating Resources Effectively (SHARE) 2: identifying opportunities for disinvestment in a local healthcare setting	not relevant
L. T. Harris	2010	Designing mobile support for glycemic control in patients with diabetes	not relevant
S. Harris	2023	Radiopharmaceutical administration practices-Are they best practice?	not relevant
S. K. Harris	2017	Research on Clinical Preventive Services for Adolescents and Young Adults: Where Are We and Where Do We Need to Go?	not relevant
S. K. Harris	2014	Screening and brief intervention for alcohol and other abuse	not relevant
S. K. Harris	2018	Practical Tools to Support Adolescent Substance Abuse Prevention in Primary Care: A Multi-Site Randomized Controlled Trial of Computer-Facilitated Screening and Provider Brief Advice in the Medical Office	not relevant
C. Harrison	2023	FROM THE VIRTUAL TO REALITY: ESTABLISHING A PALLIATIVE CARE VIRTUAL WARD IN A HOSPICE/ COMMUNITY SETTING	not relevant
J. M. Harrison	2024	Health system implementation of the PROMIS Cognitive Function Screener in the Medicare Annual Wellness Visit: framing as abilities versus concerns	not relevant
R. Harrison	2019	Transparency in the culture of assessment and feedback: A currently opaque environment and the case for resident feedback dashboards	not relevant
C. Harriss	1994	Do general practice computer systems assist in medical audit?	not relevant
C. Hart	2021	259 Improving Emergency Medicine Order Effectiveness: A Comprehensive Revision of the Quick List” Order Model"	not relevant
G. Hart	2010	Abstracts of the World Congress of Internal Medicine, World Congress of Internal Medicine in Conjunction with Physicians Week. March 20-25, 2010. Melbourne, Australia	not relevant
J. R. Hartig	2007	Physician performance improvement: an overview of methodologies	not relevant
D. M. Hartung	2018	A statewide effort to reduce high-dose opioid prescribing through coordinated care organizations	not relevant
A. L. Hartzler	2015	Integrating Patient-Reported Outcomes into Spine Surgical Care through Visual Dashboards: Lessons Learned from Human-Centered Design	not relevant
M. J. Hashim	2013	Quality improvement tools for chronic disease care--more effective processes are less likely to be implemented in developing countries	not relevant
A. Hasman	1993	To test or not to test, that is the question	not relevant
A. Hasman	1993	To test or not to test, that is the question	not relevant
A. Hasnie	2017	Physician Perspectives on Clinical Decision Support for Familial Hypercholesterolemia	not relevant
A. A. Hasnie	2018	A Clinical Decision Support Tool for Familial Hypercholesterolemia Based on Physician Input	not relevant
N. Hassan Sadek	2012	Evaluating tools to support a new practical classification of diabetes: excellent control may represent misdiagnosis and omission from disease registers is associated with worse control	not relevant
K. Hassanally	2018	Homeless mortality data from East London	not relevant
S. M. Hastings	2023	Tell Us About Your Most Challenging Case from Clinic: Engaging Residents in Quality and Safety through an Ambulatory Morbidity and Mortality Conference	not relevant
B. Hatch	2020	Implementation and adoption of a health insurance support tool in the electronic health record: a mixed methods analysis within a randomized trial	not relevant
K. Hauck	2021	Abstracts from the 2021 Annual Meeting of the Society of General Internal Medicine	not relevant
R. Haupt	2018	The 'Survivorship Passport' for childhood cancer survivors	not relevant
K. A. Hauser	2023	I Do Goc: Improving Documentation of Goals of Care for Advanced Cancer Patients	not relevant
B. Haussler	2007	Risk assessment in diabetes management: how do general practitioners estimate risks due to diabetes?	not relevant
L. M. Haverhals	2022	Applying the Tailored Implementation in Chronic Diseases framework to inform implementation of the Preferences Elicited and Respected for Seriously Ill Veterans through enhanced decision-making program in the United States Veterans Health Administration	not relevant
L. Haverman	2019	Options for the Interpretation of and Recommendations for Acting on Different PROMs in Daily Clinical Practice Using KLIK	not relevant
L. Haverman	2019	Options for the Interpretation of and Recommendations for Acting on Different PROMs in Daily Clinical Practice Using KLIK	not relevant
L. Hawes	2020	Antimicrobial Stewardship in General Practice: A Scoping Review of the Component Parts	not relevant
L. A. Hawes	2019	Workflow-based data solutions are required to support antimicrobial stewardship in general practice	not relevant
A. Hayek	2016	An integrated general practice and pharmacy-based intervention to promote the use of appropriate preventive medications among individuals at high cardiovascular disease risk: protocol for a cluster randomized controlled trial	not relevant
C. A. Hayes	2022	Patient Reported Outcomes for Patients Receiving a Hematopoietic Stem Cell Transplant: A Longitudinal Assessment with a Dashboard Display	not relevant
C. Haynes	2017	Improving Use of Polst to Communicate Resuscitation Preference for Patients Discharged from Hospital to Nursing Home	not relevant
C. Haynes	2019	Continuity Clinic Practice Feedback Curriculum for Residents: A Model for Ambulatory Education	not relevant
K. Hayward	2014	2014 ACR/ARHP Annual Meeting Abstract Supplement	not relevant
L. He	2023	Robotic Simulators for Tissue Examination Training With Multimodal Sensory Feedback	not relevant
A. C. Heacock	2016	Peer Audits and Feedback to Improve Documentation Quality	not relevant
S. J. Heal	2006	What do GPs think about joint formularies?	not relevant
K. L. Heard	2019	Evaluating the impact of the ICNET(R) clinical decision support system for antimicrobial stewardship	not relevant
G. W. Heath	2015	Exercise is Medicine: A pilot study linking primary care with community physical activity support	not relevant
H. A. Heaton	2015	Emergency department scribes: A two-step training program	not relevant
M. H. Heggeness	2013	While we were sleeping	not relevant
A. K. Heider	2023	Effects of Non-monetary Incentives in Physician Groups-A Systematic Review	not relevant
J. W. Heidt	2012	SAEM Abstracts, Plenary Session	not relevant
H. L. Heiman	2012	E-learning and deliberate practice for oral case presentation skills: a randomized trial	not relevant
C. Heinzman	2024	Bringing Total Pancreatectomy With Islet Autotransplantation to a Tertiary Children's Hospital: Assimilation Through Simulation	not relevant
K. Hek	2022	Electronic Health Record-Triggered Research Infrastructure Combining Real-world Electronic Health Record Data and Patient-Reported Outcomes to Detect Benefits, Risks, and Impact of Medication: Development Study	not relevant
E. A. Helbick	2024	330 Investigating Adherence to Diabetic Nephropathy Screening and Management in a Value-Based Primary Care Setting: A Call to Action	not relevant
J. P. Helferty	2005	System for live virtual-endoscopic guidance of bronchoscopy	not relevant
J. P. Helferty	2007	Computer-based System for the Virtual-Endoscopic Guidance of Bronchoscopy	not relevant
S. Helman	2022	User-Engaged Design of a Graphical User Interface for Instability Decision Support in the Icu	not relevant
S. Helman	2022	Engaging clinicians early during the development of a graphical user display of an intelligent alerting system at the bedside	not relevant
J. R. Hemler	2018	Practice Facilitator Strategies for Addressing Electronic Health Record Data Challenges for Quality Improvement: EvidenceNOW	not relevant
P. Hemming	2018	Behavioral Health Integration in a Residency Primary Care Clinic: Engaging Stakeholders in Implementation and Improvement	not relevant
R. C. Hendel	2015	The value and appropriateness of positron emission tomography: an evolving tale	not relevant
C. H. Henry	2016	44th ESCP International Symposium on Clinical Pharmacy Medicines Information: Making Better Decisions : Lisbon, Portugal, 28-30 October 2015	not relevant
M. P. Henry	2018	2018 ASE 29th Annual Scientific Sessions	not relevant
S. B. Henry	1998	A template-based approach to support utilization of clinical practice guidelines within an electronic health record	not relevant
I. Henselmans	2018	A randomized controlled trial of a skills training for oncologists and a communication aid for patients to stimulate shared decision making about palliative systemic treatment (CHOICE): study protocol	not relevant
C. P. Hensley	2020	Video-Based Motion Analysis Use: A National Survey of Orthopedic Physical Therapists	not relevant
N. B. Hensley	2019	How do I audit intraoperative blood component utilization in cardiac surgery?	not relevant
K. Herbison	2016	World Congress of Pediatric Gastroenterology, Hepatology and Nutrition	not relevant
D. Herkert	2023	Prevalence and nature of prior developmental and medical concerns in toddlers who screen positive for autism in primary care	not relevant
L. Hernandez	2015	The American Society of Colon and Rectal Surgeons	not relevant
T. Herrera	2022	Social Determinants of Health Screening by Preclinical Medical Students During the COVID-19 Pandemic: Service-Based Learning Case Study	not relevant
E. Herrett	2012	Abstracts of the 28th International Conference on Pharmacoepidemiology & Therapeutic Risk Management. August 23-26, 2012. Barcelona, Spain	not relevant
J. Herrin	2010	The Impact of an Electronic Health Record on Diabetes Care and Outcomes	not relevant
S. Herrmann	2024	We Ask and Listen: A Group-Wide Retrospective Survey on Satisfaction with Digital Medication Software	not relevant
A. L. Hersh	2017	Inappropriate Antibiotic Prescribing: Wind at Our Backs or Flapping in the Breeze?	not relevant
C. O. Hershey	1988	The effect of computerized feedback coupled with a newsletter upon outpatient prescribing charges. A randomized controlled trial	not relevant
M. Herzer	2012	Incorporating electronic monitoring feedback into clinical care: a novel and promising adherence promotion approach	not relevant
R. Heseltine	2013	Oral presentations O1–O21	not relevant
R. E. Heseltine	2013	What Matters More? Treating Molluscum Contagiosum or Screening for Other Sexual Infections - an Audit of Clinical Practice	not relevant
B. W. Hesse	2011	Nudging best practice: the HITECH act and behavioral medicine	not relevant
A. Hessellund	2011	Transfer of prescription task from physician to pharmaconomist with medication safety as a goal	not relevant
F. A. Heupler, Jr.	1997	Guidelines for internal peer review in the cardiac catheterization laboratory. Laboratory Performance Standards Committee, Society for Cardiac Angiography and Interventions	not relevant
A. Hexter	2015	A closed-loop audit of handover practice in general surgery: How does it compare to the standards set by the royal college of surgeons of england?	not relevant
T. Heye	2018	JOURNAL CLUB: Structured Reporting: The Voice of the Customer in an Ongoing Debate About the Future of Radiology Reporting	not relevant
E. Hickey	2024	Preferred Communication Strategies for People with Communication Disabilities in Health Care Encounters: a Qualitative Study	not relevant
I. B. Hickie	2023	EMPOWERED trial: protocol for a randomised control trial of digitally supported, highly personalised and measurement-based care to improve functional outcomes in young people with mood disorders	not relevant
L. A. Hicks	2019	Improving outpatient antibiotic prescribing	not relevant
P. Higgins	2013	Improving utilization of patient portals through a multifaceted intervention strategy.	not relevant
K. Hijazi	2019	Challenges and opportunities for antimicrobial stewardship in resource-rich and resource-limited countries	not relevant
A. Hill	2024	What characteristics of clinical decision support system implementations lead to adoption for regular use? A scoping review	not relevant
F. Hill	2012	A computer based, automated analysis of process and outcomes of diabetic care in 23 GP practices	not relevant
I. Hill	2018	Accuracy of national key performance indicator reporting from two Aboriginal medical services: potential to underestimate the performance of primary health care	not relevant
J. Hill	2022	Computer-based stratified care in general practice for common musculoskeletal consultations: Results of the STarT MSK cluster randomised controlled trial (ISRCTN15366334)	not relevant
G. Hills	2020	American Society of Pediatric Hematology/Oncology (ASPHO) 2020 Paper and Poster Abstracts	not relevant
W. Himmel	2004	[Modular training in practical medicine: electronic evaluation of student education in general practice]	not relevant
J. F. Hine	2021	Enhancing developmental-behavioral pediatric rotations by teaching residents how to evaluate autism in primary care	not relevant
C. Hinton	2016	NYSCHP Residency Research & Practice Forum 2016: Platform Presentation Abstracts	not relevant
C. F. Hinton	2012	Improving newborn screening follow-up in pediatric practices: quality improvement innovation network	not relevant
J. M. Hippolyte	2021	Barriers to Implementing Adverse Childhood Experience (ACEs) Screening in an Urban Primary Care Clinic	not relevant
J. Hirniak	2024	Burn Bright, Learn Brighter: Igniting Expertise in Burns Care with Virtual Reality	not relevant
A. G. Hirsch	2017	The electronic health record audit file: the patient is waiting	not relevant
I. B. Hirsch	2002	A multifaceted intervention in support of diabetes treatment guidelines: a cont trial	not relevant
J. S. Hirsch	2015	HARVEST, a longitudinal patient record summarizer	not relevant
A. T. Hirsh	2019	A randomized controlled trial testing a virtual perspective-taking intervention to reduce race and socioeconomic status disparities in pain care	not relevant
K. Hirvela	2023	Implementing a Multi-Disciplinary, Age-Friendly Inpatient Care Model	not relevant
K. Hirvela	2023	American Geriatrics Society 2023 Annual Scientific Meeting	not relevant
C. Ho	2013	Facilitating Care Between Primary Care Physicians and Hepatologists: Assessment of the Utility of a Structured Referral Template for Viral Hepatitis	not relevant
E. Ho	2023	Robotic bronchoscopy in diagnosing lung cancer-the evidence, tips and tricks: a clinical practice review	not relevant
L. M. Ho	1999	The application of a computerized problem-oriented medical record system and its impact on patient care	not relevant
G. Hobby	2019	Development of tools addressing early CKD management by primary care providers	not relevant
J. C. Hobson	2005	Prospective audit of the quality of ENT emergency clinic notes before and after introduction of a computerized template	not relevant
G. Hocking	2011	A review of the benefits and pitfalls of phantoms in ultrasound-guided regional anesthesia	not relevant
K. Hodges	2004	The role of monitoring outcomes in initiating implementation of evidence-based treatments at the state level	not relevant
S. Hoelzer	1999	Confronting actual practice with practice guidelines in oncology	not relevant
A. S. Hoffman	2014	Launching a virtual decision lab: development and field-testing of a web-based patient decision support research platform	not relevant
C. Hoffmann	2022	Session Proposals	not relevant
P. Hofmann	2015	Isolation of _x000D_ in lung transplant recipients: effects of treatment on prevalence and outcome	not relevant
D. Hogan-Murphy	2017	Key stakeholders and eHealth leads perceptions, experiences, and vision towards the implementation of electronic systems for medicines in hospitals in Ireland: A qualitative study using Normalisation Process Theory"	not relevant
C. Hogberg	2023	Anticipating artificial intelligence in mammography screening: views of Swedish breast radiologists	not relevant
W. Hogg	2011	Rebuilding the primary care infrastructure one research project at a time	not relevant
W. Hogg	2011	Improving measurement of primary care system performance	not relevant
A. M. Holbrook	2011	Designing a national eHealth Drug Safety and Effectiveness Research Network	not relevant
H. Hollanda De Sa Neto	2022	Formative Provider Testing of a New Encounter Decision Aid for Smoking Cessation: Questionnaire Study	not relevant
C. D. Holley	2010	Primary care provider views of the current referral-to-eye-care process: focus group results	not relevant
L. Hollingsworth	2022	Esophageal candidiasis and human immunodeficiency virus testing rates: A clinical audit in a sample of Tasmanian Health Service patients	not relevant
H. Holman	2023	340 The Effects of PTSD-Dependent Neurogenic Hypertension and Inflammation on Thoracic Aortic Aneurysm Progression	not relevant
O. Holmberg	2010	Current issues and actions in radiation protection of patients	not relevant
J. M. Holroyd-Leduc	2010	A pragmatic study exploring the prevention of delirium among hospitalized older hip fracture patients: Applying evidence to routine clinical practice using clinical decision support	not relevant
J. Holt	2010	Medical decision making: guide to improved CPT coding	not relevant
T. A. Holt	2017	Automated Software System to Promote Anticoagulation and Reduce Stroke Risk: Cluster-Randomized Controlled Trial	not relevant
T. A. Holt	2003	A nationwide adaptive prediction tool for coronary heart disease prevention	not relevant
T. A. Holt	2006	Protocol for the 'e-Nudge trial': a randomised controlled trial of electronic feedback to reduce the cardiovascular risk of individuals in general practice [ISRCTN64828380]	not relevant
T. A. Holt	2008	Identifying individuals for primary cardiovascular disease prevention in UK general practice: priorities and resource implications	not relevant
O. M. Holuszko	2023	Health Care Providers' Readiness to Adopt an Interactive 3D Web App in Consultations About Female Genital Mutilation/Cutting: Qualitative Evaluation of a Prototype	not relevant
T. Hona	2023	Consumer views of melanoma early detection using 3D total-body photography: cross-sectional survey	not relevant
M. Honeycutt	2014	Successful Development of a Valid Direct Observation System to Measure Healthcare Professional Hand Hygiene Utilizing Multiple Trained Volunteers	not relevant
C. Hong	2022	TLC-Act: A Novel Tool for Managing Drug Interactions	not relevant
C. J. Hong	2015	Accuracy and completeness of electronic medical records obtained from referring physicians in a Hamilton, Ontario, plastic surgery practice: A prospective feasibility study	not relevant
R. C. Hooker	1999	Better by half: hypertension in the elderly and the 'rule of halves': a primary care audit of the clinical computer record as a springboard to improving care	not relevant
S. A. Hooker	2022	Change that Matters: A Health Behavior Change and Behavioral Health Curriculum for Primary Care	not relevant
L. E. Hopcroft	2023	Data-Driven Identification of Unusual Prescribing Behavior: Analysis and Use of an Interactive Data Tool Using 6 Months of Primary Care Data From 6500 Practices in England	not relevant
L. E. M. Hopcroft	2022	Data-driven identification of unusual prescribing behaviour: an analysis and interactive data tool using six months of primary care data from 6500 practices in England	not relevant
Y. M. Hopf	2014	Views of healthcare professionals to linkage of routinely collected healthcare data: a systematic literature review	not relevant
P. Horecki	2024	Improve Advance Care Planning: A Brief Report Discussing Goals of Care Interventions to Improve Communication Among Health Care Teams and Patients Maximizing the Use of the Electronic Health Record Tools	not relevant
T. Horeman	2012	Visual force feedback in laparoscopic training	not relevant
T. Horlick-Jones	2004	‘Experts in risk? … do they exist?’	not relevant
M. K. Horne	2004	The Monash University Consortium: factors involved in the local implementation of clinical evidence into practice	not relevant
M. K. Horne	2004	The Monash University Consortium: factors involved in the local implementation of clinical evidence into practice	not relevant
T. R. Hornick	2006	Initial evaluation of a computer-based medication management tool in a geriatric clinic	not relevant
P. Horsfield	2003	Generating information from electronic patient records in general practice: a description of clinical care and gender inequalities in coronary heart disease using data from over two million patient records	not relevant
P. Horsfield	2003	Generating information from electronic patient records in general practice: A description of clinical care and gender inequalities in coronary heart disease using data from over two million patient records	not relevant
M. Horstmann	2011	Case Creation and E-Learning in a Web-Based Virtual Department of Urology Using the INMEDEA Simulator	not relevant
C. Horton	2015	Eyes on the Prize: Improving Diabetic Retinal Screening at an Urban Safety Net Hospital	not relevant
O. Hosheh	2021	O009 / #375: A Multicentre Prospective Observational Audit of Clinical Practice and Complications after Induction and Tracheal Intubation during Paediatric Retrieval	not relevant
G. Hoskins	2011	Assessing asthma control in UK primary care: use of routinely collected prospective observational consultation data to determine appropriateness of a variety of control assessment models	not relevant
M. S. Hossain	2021	DocBook: Online Interactive Health-Care System	not relevant
M. S. Hossain	2021	DocBook: Online Interactive Health-Care System	not relevant
N. Hosseini	2022	Factors affecting clinicians' adherence to principles of diagnosis documentation: A concept mapping approach for improved decision-making	not relevant
T. K. Houston	2015	Evaluating the QUIT-PRIMO clinical practice ePortal to increase smoker engagement with online cessation interventions: a national hybrid type 2 implementation study	not relevant
J. R. Hoverman	2011	Commentary: Hard Times for Oncologists?	not relevant
S. J. Howard	2020	Post-discharge care following acute kidney injury: quality improvement in primary care	not relevant
E. C. Howe	2009	Delivering health care on the streets: challenges and opportunities for quality management	not relevant
E. Howells	2012	Moviprep Vs Picolax for Screening Colonoscopy	not relevant
N. Hrouda	2024	Do not attempt cardiopulmonary resuscitation (DNACPR) and treatment escalation plan (TEP) decisions: Developing a trust-wide audit	not relevant
J. H. Hsiao	2013	Preference-maximized nutrition planning by relative learning and ranking	not relevant
J. H. Hsieh	2024	Development of mobile CAT for patient feedback on pediatric consultations based on Rasch analysis of online techniques	not relevant
C. Hsu	2019	Adaptation and Implementation of the STarT Back Risk Stratification Strategy in a US Health Care Organization: A Process Evaluation	not relevant
C. Hsu	2013	Incorporating patient decision aids into standard clinical practice in an integrated delivery system	not relevant
L. Y. Hsu	2012	Singapore	not relevant
P. J. Hsu	2022	Improving the Process of Shared Decision-Making by Integrating Online Structured Information and Self-Assessment Tools	not relevant
F. Y. Hu	2023	Surgeon-reported Factors Influencing Adoption of Quality Standards for Goal-concordant Care in Patients With Advanced Cancer: A Qualitative Study	not relevant
S. W. Hu	2009	Virtual Grand Rounds in Dermatology: an 8-year experience in web-based teledermatology	not relevant
E. Huang	2024	Human Papillomavirus Vaccine Completion by 13: A Quality Improvement Initiative in a Large Primary Care Network	not relevant
E. Huang	2023	CAEP/ACMU 2023 Scientific Abstracts	not relevant
H. C. Huang	2024	Adopting Business Intelligence Techniques in Healthcare Practice	not relevant
J. S. Huang	2020	Harnessing the Electronic Health Record to Distribute Transition Services to Adolescents With Inflammatory Bowel Disease	not relevant
M. E. Huang	2014	Meaningful use: an update for physiatry practices	not relevant
Y. Huang	2021	Quality Frameworks and Quality Indicators for Hypertension and Diabetes Management in Primary Care in China, the US and the UK: a Comparative Study	not relevant
Z. Huang	2023	Are physicians ready for precision antibiotic prescribing? A qualitative analysis of the acceptance of artificial intelligence-enabled clinical decision support systems in India and Singapore	not relevant
K. F. Huber	2022	More Hands on Deck? Developing a Dementia Decision Support Tool for Care Partners	not relevant
T. C. Huber	2018	Impact of a Commercially Available Clinical Decision Support Program on Provider Ordering Habits	not relevant
D. Hudson	2018	Physician satisfaction with a critical care clinical information system using a multimethod evaluation of usability	not relevant
J. A. Huebsch	2015	A qualitative study of processes used to implement evidence-based care in a primary care practice	not relevant
A. S. B. Hughes	2015	Abstracts of the 55th Annual Scientific Meeting of the British Society for Haematology, 20-22 April 2015, Edinburgh, UK	not relevant
[truncated: 3,097 more rows]
