# Supplementary material for: Effectiveness of interactive dashboards as audit and feedback tools in primary care: A systematic review
Source: PLoS One. 2025 Jun 27;20(6):e0327350. doi: 10.1371/journal.pone.0327350 (PMC12204514; doi:10.1371/journal.pone.0327350)
Supplement: S7 Table — (XLSX) [file pone.0327350.s007.xlsx]

## Sheet: RoB2_Cluster
Basic information													Domain 1a. Randomization process					Domain 1b: Risk of bias arising from the timing of identification or recruitment of participants						Domain 2. Deviations from intended interventions											Domain 3. Mising outcome data							Domain 4. Measurement of the outcome
Date	Unique ID	Assessor	Study ID	Reference	Experimental	Comparator	Outcome	Results	Aim	Effect of adhering to intervention?	Weight	Sources	1a.1	1a.2	1a.3	1a.0 Algorithm result	1a.0 Assessor's Judgement	1b.1	1b.2	Note for 1b.2	1b.3	1b.0 Algorithm result	1b.0 Assessor's Judgement	2.1a	2.1b (2.1)	2.2	2.3	2.4	2.5	2.6	2.7	Note for 2.7	2.0 Algorithm result	2.0 Assessor's Judgement	3.1a	3.1b	3.2	3.3	3.4	3.0 Algorithm result	3.0 Assessor's judgement	4.1	4.2	4.3a	4.3b	4.4	4.5	4.0 Algorithm result	4.0 Assessor's Judgement
2024-11-27	1	JMB & FLM	Linder_2010	Linder_2010	dashboard	usual care	see Table 2	see Table 2	assignment to intervention (the 'intention-to-treat' effect)	NA	1	Journal article(s)	PY	NI	N	Some concerns	Some concerns	PY	NA		N	Low	Low	Y	Y	NI	NI	NA	NA	PY	NA		Some concerns	Some concerns	PY	PY	NA	NA	NA	Low	Low	PN	PN	Y	NI	PN	NA	Low	Low
2024-11-27	2	JMB & FLM	Guldberg_2011	Guldberg_2011	dashboard	usual care	see Table 2	see Table 2	assignment to intervention (the 'intention-to-treat' effect)	NA	1	Journal article(s)	NI	NI	PN	Some concerns	Some concerns	Y	NA		PN	Low	Low	Y	PY	NI	NI	NA	NA	Y	NA		Some concerns	Some concerns	PY	PY	NA	NA	NA	Low	Low	N	N	Y	NI	PN	NA	Low	Low
2024-11-27	3	JMB & FLM	Peiris_2015	Peiris_2015	dashboard (multifaceted intervention)	usual care	see Table 2	see Table 2	assignment to intervention (the 'intention-to-treat' effect)	NA	1	Journal article(s)	Y	PY	PN	Low	Low	Y	NA		PN	Low	Low	Y	Y	NI	NI	NA	NA	Y	NA		Some concerns	Some concerns	PN	PY	PN	N	NA	Low	Low	N	N	Y	N	NA	NA	Low	Low
2024-11-27	4	JMB & FLM	Jones_2023	Jones_2023	dashboard (multifaceted intervention)	baseline	see Table 2	see Table 2	assignment to intervention (the 'intention-to-treat' effect)	NA	1	Journal article(s)	PY	NI	NI	Some concerns	Some concerns	Y	NA		NI	Low	Low	Y	Y	Y	PN	NA	NA	PY	NA		Low	Low	PN	PY	Y	NA	NA	Low	Low	N	N	Y	NI	PN	NA	Low	Low
2024-11-27	5	JMB & FLM	Dreischulte_2016	Dreischulte_2016	dashboard (multifaceted intervention)	baseline	see Table 2	see Table 2	assignment to intervention (the 'intention-to-treat' effect)	NA	1	Journal article(s)	PY	PY	PN	Low	Low	Y	NA		PN	Low	Low	Y	Y	Y	PN	NA	NA	Y	NA		Low	Low	Y	Y	NA	NA	NA	Low	Low	N	N	Y	NI	PN	NA	Low	Low
[truncated: 7 more columns]

## Sheet: ROBINS_I
			Basic information						Bias due to confounding									Bias in selection of participants into the study						Bias in classification of interventions				Bias due to deviations from intended interventions							Bias due to missing data						Bias in measurement of outcomes					Bias in selection of the reported result
Study ID	Date	Assessor	Author Year	Aim	Intervention	Comparator	Outcome	Results	1.1	1.2	1.3	1.4	1.5	1.6	1.7	1.8	RoB judgement	2.1	2.2	2.3	2.4	2.5	RoB judgement	3.1	3.2	3.3	RoB judgement	4.1	4.2	4.3	4.4	4.5	4.6	RoB judgement	5.1	5.2	5.3	5.4	5.5	RoB judgement	6.1	6.2	6.3	6.4	RoB judgement	7.1	7.2	7.3	RoB judgement
ID 1	2024-11-27	JMB & FLM	de Lusignan 2021	Assignment	Prescribing Dashboard	usual care	incorrect presciption	proportion of patients	Y	N	NA	Y	Y	N	NA	NA	Low	N	NA	NA	PY	NA	Low	Y	Y	N	Low	N	NA	NA	NA	NA	NA	Low	Y	N	N	NA	NA	Low	PN	NI	Y	PN	Moderate	PN	PN	N	Moderate
[truncated: 1 more columns]
