# Supplementary material for: Effectiveness of interactive dashboards as audit and feedback tools in primary care: A systematic review
Source: PLoS One. 2025 Jun 27;20(6):e0327350. doi: 10.1371/journal.pone.0327350 (PMC12204514; doi:10.1371/journal.pone.0327350)
Supplement: S9 Table — (XLSX) [file pone.0327350.s009.xlsx]

## Sheet: Data_included_studies
study	Date	Assessor	Eligibility	outcome	primary_secondary	patient_pop	n_int_tot	n_int_succ	n_int_fail	n_ctr_tot	n_ctr_succ	n_ctr_fail
Guldberg, 2011*	2024-12-04	JMB & FLM	yes	lipid level measured	primary	T2D	208	75	133	258	55	203
Guldberg, 2011#	2024-12-04	JMB & FLM	yes	lipid level measured	primary	T2D	1109	987	122	887	730	157
Jones, 2023	2024-12-04	JMB & FLM	yes	lipid level measured	primary	general practice patients	17396	12880	4516	17616	12156	5460
Peiris, 2015	2024-12-04	JMB & FLM	yes	lipid level measured	secondary	at risk of CVD	19385	14641	4744	19340	12855	6485
Jones, 2023	2024-12-04	JMB & FLM	yes	smoking status recorded	primary	general practice patients	37385	33882	3503	37946	34059	3887
Peiris, 2015	2024-12-04	JMB & FLM	yes	smoking status recorded	secondary	at risk of CVD	19385	17596	1789	19340	17227	2113
Jones, 2023	2024-12-04	JMB & FLM	yes	uACR measured	primary	T2D	2765	1809	956	2715	1508	1207
Peiris, 2015	2024-12-04	JMB & FLM	yes	uACR measured	secondary	at risk of CVD	19385	5196	14189	19340	4281	15059
Guldberg, 2011*	2024-12-04	JMB & FLM	yes	lipid-lowering medication	primary	T2D	732	280	452	625	116	509
Guldberg, 2011#	2024-12-04	JMB & FLM	yes	lipid-lowering medication	primary	T2D	585	582	3	516	501	15
Peiris, 2015	2024-12-04	JMB & FLM	yes	lipid-lowering medication	secondary	at high risk of CVD	5335	1026	4309	4846	226	4620
Jones, 2023	2024-12-04	JMB & FLM	yes	lipid-lowering medication	primary	CKD	2177	1253	924	1709	953	756
Jones, 2023	2024-12-04	JMB & FLM	yes	lipid-lowering medication	primary	PVD	211	150	61	199	139	60
Jones, 2023	2024-12-04	JMB & FLM	yes	lipid-lowering medication	primary	IS	777	542	235	793	521	272
Jones, 2023	2024-12-04	JMB & FLM	yes	lipid-lowering medication	primary	IHD	1609	1305	304	1703	1339	364
Jones, 2023	2024-12-04	JMB & FLM	yes	lipid-lowering medication	primary	FH	35	25	10	26	19	7
Guldberg, 2011*	2024-12-04	JMB & FLM	yes	blood pressure medication	primary	T2D	812	224	588	693	113	580
Guldberg, 2011#	2024-12-04	JMB & FLM	yes	blood pressure medication	primary	T2D	505	492	13	448	435	13
Peiris, 2015	2024-12-04	JMB & FLM	yes	blood pressure medication	secondary	at high risk of CVD	5335	1243	4092	4846	586	4260
Jones, 2023	2024-12-04	JMB & FLM	yes	blood pressure medication	primary	CKD	2177	1440	737	1709	1105	604
Jones, 2023	2024-12-04	JMB & FLM	yes	blood pressure medication	primary	IHD	1609	1106	503	1703	1155	548
Jones, 2023	2024-12-04	JMB & FLM	yes	blood pressure medication	primary	HF	402	256	146	415	263	152
Guldberg, 2011*	2024-12-04	JMB & FLM	yes	Hba1c measured	primary	T2D	121	64	57	91	54	37
Guldberg, 2011#	2024-12-04	JMB & FLM	yes	Hba1c measured	primary	T2D	1196	1130	66	1050	1000	50
Jones, 2023	2024-12-04	JMB & FLM	yes	Hba1c measured	primary	at risk of T2D	12286	6141	6145	12180	4143	8037
Jones, 2023	2024-12-04	JMB & FLM	yes	Hba1c measured	primary	T2D	2765	2199	566	2715	2205	510
Guldberg, 2011	2024-12-04	JMB & FLM	yes	eye examination	primary	T2D	1081	145	936	912	111	801
Jones, 2023	2024-12-04	JMB & FLM	yes	eye examination	primary	T2D	2765	1008	1757	2715	1046	1669
Jones, 2023	2024-12-04	JMB & FLM	yes	eGFR measured	primary	T2D	2765	2211	554	2715	2202	513
Peiris, 2015	2024-12-04	JMB & FLM	yes	eGFR measured	secondary	at risk of CVD	19385	16230	3155	19340	15494	3846
*initiated treatment
#sustained treatment
